# Supplementary material for: Transcriptome-based strategies for identifying aluminum tolerance genes in popcorn (Zea mays L. var. everta)
Source: Sci Rep. 2023 Nov 8;13:19400. doi: 10.1038/s41598-023-46810-9 (PMC10632369; doi:10.1038/s41598-023-46810-9)
Supplement: Supplementary file 1 — Supplementary Table S1. [file 41598_2023_46810_MOESM1_ESM.xlsx]

## Sheet: Table S1
Supplementary Table 1. Substitutions across differentially expressed genes in Al-tolerant (11-133) and Al-sensitive (11-60) inbred lines under Al stress
Inbred line	Chr	Location	Allele	Gene	Feature	Function	Foldchange	Consequence	Protein position	Amino acids
11-60	1	5604253-5604253	G	Zm00001d027454	Zm00001d027454_T001	Heavy metal transport/detoxification superfamily protein	3.67591	3_prime_UTR_variant	-	-
11-60	1	5604253-5604253	G	Zm00001d027454	Zm00001d027454_T002	Heavy metal transport/detoxification superfamily protein	3.67591	missense_variant	143	L/V
11-60	1	11410613-11410613	G	Zm00001d027700	Zm00001d027700_T001	pht9;phosphate transporter protein9	0.415157	synonymous_variant	83	A
11-60	1	11410679-11410679	A	Zm00001d027700	Zm00001d027700_T001	pht9;phosphate transporter protein9	0.415157	synonymous_variant	61	D
11-60	1	32051498-32051498	A	Zm00001d028360	Zm00001d028360_T001	NAD(P)-linked oxidoreductase superfamily protein	0.403528	missense_variant	131	F/Y
11-60	1	32051498-32051498	A	Zm00001d028360	Zm00001d028360_T002	NAD(P)-linked oxidoreductase superfamily protein	0.403528	missense_variant	131	F/Y
11-60	1	49661572-49661572	A	Zm00001d028887	Zm00001d028887_T001	nas9;nicotianamine synthase9	0.335755	missense_variant	265	D/N
11-60	1	80600970-80600970	G	Zm00001d029628	Zm00001d029628_T001	psei7;cystatin7:	2.25629	3_prime_UTR_variant	-	-
11-60	1	208253318-208253318	T	Zm00001d031971	Zm00001d031971_T001	Vignain	3.52431	missense_variant	185	A/T
11-60	1	208253318-208253318	T	Zm00001d031971	Zm00001d031971_T002	Vignain	3.52431	missense_variant	271	A/T
11-60	1	208253358-208253358	C	Zm00001d031971	Zm00001d031971_T001	Vignain	3.52431	synonymous_variant	171	V
11-60	1	208253358-208253358	C	Zm00001d031971	Zm00001d031971_T002	Vignain	3.52431	synonymous_variant	257	V
11-60	1	208253529-208253529	C	Zm00001d031971	Zm00001d031971_T001	Vignain	3.52431	synonymous_variant	114	R
11-60	1	208253529-208253529	C	Zm00001d031971	Zm00001d031971_T002	Vignain	3.52431	synonymous_variant	200	R
11-60	1	208253601-208253601	C	Zm00001d031971	Zm00001d031971_T001	Vignain	3.52431	synonymous_variant	90	G
11-60	1	208253601-208253601	C	Zm00001d031971	Zm00001d031971_T002	Vignain	3.52431	synonymous_variant	176	G
11-60	1	240236342-240236342	C	Zm00001d032850	Zm00001d032850_T001	pht2;phosphate transporter protein2	0.402112	synonymous_variant	67	L
11-60	1	240236363-240236363	G	Zm00001d032850	Zm00001d032850_T001	pht2;phosphate transporter protein2	0.402112	synonymous_variant	74	A
11-60	1	240237593-240237593	G	Zm00001d032850	Zm00001d032850_T001	pht2;phosphate transporter protein2	0.402112	synonymous_variant	484	V
11-60	1	271957876-271957876	A	Zm00001d033711	Zm00001d033711_T001	Basic blue protein	2.07989	3_prime_UTR_variant	-	-
11-60	1	271957932-271957932	T	Zm00001d033711	Zm00001d033711_T001	Basic blue protein	2.07989	3_prime_UTR_variant	-	-
11-60	1	271958376-271958376	C	Zm00001d033711	Zm00001d033711_T001	Basic blue protein	2.07989	missense_variant	49	T/S
11-60	1	271958431-271958431	G	Zm00001d033711	Zm00001d033711_T001	Basic blue protein	2.07989	synonymous_variant	31	L
11-60	1	272707805-272707805	T	Zm00001d033747	Zm00001d033747_T001	Glutamine synthetase root isozyme 2	2.27672	missense_variant	14	G/D
11-60	1	272707805-272707805	T	Zm00001d033747	Zm00001d033747_T002	Glutamine synthetase root isozyme 2	2.27672	upstream_gene_variant	-	-
11-60	1	272707805-272707805	T	Zm00001d033747	Zm00001d033747_T003	Glutamine synthetase root isozyme 2	2.27672	5_prime_UTR_variant	-	-
11-60	1	272707805-272707805	T	Zm00001d033747	Zm00001d033747_T004	Glutamine synthetase root isozyme 2	2.27672	missense_variant	14	G/D
11-60	1	272707805-272707805	T	Zm00001d033747	Zm00001d033747_T005	Glutamine synthetase root isozyme 2	2.27672	missense_variant	14	G/D
11-60	1	274079840-274079840	A	Zm00001d033799	Zm00001d033799_T001	phyA1;phytochromeA	0.493195	synonymous_variant	1020	L
11-60	1	274079840-274079840	A	Zm00001d033799	Zm00001d033799_T002	phyA1;phytochromeA	0.493195	synonymous_variant	914	L
11-60	1	274079840-274079840	A	Zm00001d033799	Zm00001d033799_T003	phyA1;phytochromeA	0.493195	synonymous_variant	914	L
11-60	1	274079840-274079840	A	Zm00001d033799	Zm00001d033799_T009	phyA1;phytochromeA	0.493195	intron_variant	-	-
11-60	1	274079840-274079840	A	Zm00001d033799	Zm00001d033799_T010	phyA1;phytochromeA	0.493195	synonymous_variant	1020	L
11-60	1	274079840-274079840	A	Zm00001d033799	Zm00001d033799_T012	phyA1;phytochromeA	0.493195	synonymous_variant	1020	L
11-60	1	274079840-274079840	A	Zm00001d033799	Zm00001d033799_T013	phyA1;phytochromeA	0.493195	synonymous_variant	1020	L
11-60	1	274079840-274079840	A	Zm00001d033799	Zm00001d033799_T015	phyA1;phytochromeA	0.493195	synonymous_variant	1020	L
11-60	1	274079840-274079840	A	Zm00001d033799	Zm00001d033799_T017	phyA1;phytochromeA	0.493195	synonymous_variant	1020	L
11-60	1	274079840-274079840	A	Zm00001d033799	Zm00001d033799_T019	phyA1;phytochromeA	0.493195	synonymous_variant	1020	L
11-60	1	274079840-274079840	A	Zm00001d033799	Zm00001d033799_T021	phyA1;phytochromeA	0.493195	synonymous_variant	1020	L
11-60	1	274079840-274079840	A	Zm00001d033799	Zm00001d033799_T022	phyA1;phytochromeA	0.493195	synonymous_variant	1020	L
11-60	1	274079840-274079840	A	Zm00001d033799	Zm00001d033799_T025	phyA1;phytochromeA	0.493195	synonymous_variant	1020	L
11-60	1	274079840-274079840	A	Zm00001d033799	Zm00001d033799_T028	phyA1;phytochromeA	0.493195	synonymous_variant	914	L
11-60	1	274079840-274079840	A	Zm00001d033799	Zm00001d033799_T031	phyA1;phytochromeA	0.493195	synonymous_variant	1020	L
11-60	1	274079840-274079840	A	Zm00001d033799	Zm00001d033799_T032	phyA1;phytochromeA	0.493195	synonymous_variant	1020	L
11-60	1	274079840-274079840	A	Zm00001d033799	Zm00001d033799_T034	phyA1;phytochromeA	0.493195	synonymous_variant	914	L
11-60	1	274079840-274079840	A	Zm00001d033799	Zm00001d033799_T035	phyA1;phytochromeA	0.493195	synonymous_variant	1020	L
11-60	1	279923236-279923236	T	Zm00001d033976	Zm00001d033976_T001	iaa4;Aux/IAA	0.490053	3_prime_UTR_variant	-	-
11-60	1	279923236-279923236	T	Zm00001d033976	Zm00001d033976_T002	iaa4;Aux/IAA	0.490053	3_prime_UTR_variant	-	-
11-60	1	279923236-279923236	T	Zm00001d033976	Zm00001d033976_T003	iaa4;Aux/IAA	0.490053	3_prime_UTR_variant	-	-
11-60	1	279923236-279923236	T	Zm00001d033976	Zm00001d033976_T004	iaa4;Aux/IAA	0.490053	3_prime_UTR_variant	-	-
11-60	1	279923364-279923364	T	Zm00001d033976	Zm00001d033976_T001	iaa4;Aux/IAA	0.490053	3_prime_UTR_variant	-	-
11-60	1	279923364-279923364	T	Zm00001d033976	Zm00001d033976_T002	iaa4;Aux/IAA	0.490053	3_prime_UTR_variant	-	-
11-60	1	279923364-279923364	T	Zm00001d033976	Zm00001d033976_T003	iaa4;Aux/IAA	0.490053	3_prime_UTR_variant	-	-
11-60	1	279923364-279923364	T	Zm00001d033976	Zm00001d033976_T004	iaa4;Aux/IAA	0.490053	3_prime_UTR_variant	-	-
11-60	1	279924194-279924194	C	Zm00001d033976	Zm00001d033976_T001	iaa4;Aux/IAA	0.490053	synonymous_variant	84	Q
11-60	1	279924194-279924194	C	Zm00001d033976	Zm00001d033976_T002	iaa4;Aux/IAA	0.490053	synonymous_variant	84	Q
11-60	1	279924194-279924194	C	Zm00001d033976	Zm00001d033976_T003	iaa4;Aux/IAA	0.490053	intron_variant	-	-
11-60	1	279924194-279924194	C	Zm00001d033976	Zm00001d033976_T004	iaa4;Aux/IAA	0.490053	synonymous_variant	62	Q
11-60	1	279925363-279925363	G	Zm00001d033976	Zm00001d033976_T001	iaa4;Aux/IAA	0.490053	synonymous_variant	3	G
11-60	1	279925363-279925363	G	Zm00001d033976	Zm00001d033976_T002	iaa4;Aux/IAA	0.490053	synonymous_variant	3	G
11-60	1	279925363-279925363	G	Zm00001d033976	Zm00001d033976_T003	iaa4;Aux/IAA	0.490053	synonymous_variant	3	G
11-60	1	279925363-279925363	G	Zm00001d033976	Zm00001d033976_T004	iaa4;Aux/IAA	0.490053	synonymous_variant	3	G
11-60	1	292296726-292296726	C	Zm00001d034414	Zm00001d034414_T001	AY110426	0.380775	synonymous_variant	49	V
11-60	1	292296726-292296726	C	Zm00001d034414	Zm00001d034414_T002	AY110426	0.380775	missense_variant	12	S/W
11-60	10	98385576-98385576	G	Zm00001d024996	Zm00001d024996_T001	Bowman-Birk type trypsin inhibitor	2.02417	synonymous_variant	26	S
11-60	10	98385576-98385576	G	Zm00001d024996	Zm00001d024996_T002	Bowman-Birk type trypsin inhibitor	2.02417	synonymous_variant	29	S
11-60	10	98385582-98385582	G	Zm00001d024996	Zm00001d024996_T001	Bowman-Birk type trypsin inhibitor	2.02417	synonymous_variant	28	P
11-60	10	98385582-98385582	G	Zm00001d024996	Zm00001d024996_T002	Bowman-Birk type trypsin inhibitor	2.02417	synonymous_variant	31	P
11-60	10	98385651-98385651	G	Zm00001d024996	Zm00001d024996_T001	Bowman-Birk type trypsin inhibitor	2.02417	synonymous_variant	51	V
11-60	10	98385651-98385651	G	Zm00001d024996	Zm00001d024996_T002	Bowman-Birk type trypsin inhibitor	2.02417	synonymous_variant	54	V
11-60	10	98385688-98385688	A	Zm00001d024996	Zm00001d024996_T001	Bowman-Birk type trypsin inhibitor	2.02417	missense_variant	64	V/I
11-60	10	98385688-98385688	A	Zm00001d024996	Zm00001d024996_T002	Bowman-Birk type trypsin inhibitor	2.02417	missense_variant	67	V/I
11-60	10	102055702-102055702	C	Zm00001d025059	Zm00001d025059_T001	Germin-like protein subfamily 1 member 8	2.16995	3_prime_UTR_variant	-	-
11-60	10	115244196-115244196	C	Zm00001d025354	Zm00001d025354_T001	incw5;invertase cell wall5:	3.5686	synonymous_variant	573	A
11-60	10	115244246-115244246	G	Zm00001d025354	Zm00001d025354_T001	incw5;invertase cell wall5:	3.5686	missense_variant	557	I/L
11-60	10	115246871-115246871	C	Zm00001d025354	Zm00001d025354_T001	incw5;invertase cell wall5:	3.5686	missense_variant	34	T/A
11-60	10	146225881-146225881	G	Zm00001d026457	Zm00001d026457_T001	DNA topoisomerase 2	0.48345	synonymous_variant	74	Y
11-60	10	149177555-149177555	A	Zm00001d026628	Zm00001d026628_T001	Dof zinc finger protein DOF1.6	2.23349	synonymous_variant	186	G
11-60	2	5014656-5014656	A	Zm00001d002052	Zm00001d002052_T001	Probable isoaspartyl peptidase/L-asparaginase 2	3.60308	downstream_gene_variant	-	-
11-60	2	5014656-5014656	A	Zm00001d002052	Zm00001d002052_T002	Probable isoaspartyl peptidase/L-asparaginase 2	3.60308	downstream_gene_variant	-	-
11-60	2	5014656-5014656	A	Zm00001d002052	Zm00001d002052_T003	Probable isoaspartyl peptidase/L-asparaginase 2	3.60308	downstream_gene_variant	-	-
11-60	2	5014656-5014656	A	Zm00001d002052	Zm00001d002052_T004	Probable isoaspartyl peptidase/L-asparaginase 2	3.60308	downstream_gene_variant	-	-
11-60	2	5015405-5015405	T	Zm00001d002052	Zm00001d002052_T001	Probable isoaspartyl peptidase/L-asparaginase 2	3.60308	downstream_gene_variant	-	-
11-60	2	5015405-5015405	T	Zm00001d002052	Zm00001d002052_T002	Probable isoaspartyl peptidase/L-asparaginase 2	3.60308	downstream_gene_variant	-	-
11-60	2	5015405-5015405	T	Zm00001d002052	Zm00001d002052_T003	Probable isoaspartyl peptidase/L-asparaginase 2	3.60308	downstream_gene_variant	-	-
11-60	2	5015405-5015405	T	Zm00001d002052	Zm00001d002052_T004	Probable isoaspartyl peptidase/L-asparaginase 2	3.60308	downstream_gene_variant	-	-
11-60	2	5016121-5016121	A	Zm00001d002052	Zm00001d002052_T001	Probable isoaspartyl peptidase/L-asparaginase 2	3.60308	downstream_gene_variant	-	-
11-60	2	5016121-5016121	A	Zm00001d002052	Zm00001d002052_T002	Probable isoaspartyl peptidase/L-asparaginase 2	3.60308	downstream_gene_variant	-	-
11-60	2	5016121-5016121	A	Zm00001d002052	Zm00001d002052_T003	Probable isoaspartyl peptidase/L-asparaginase 2	3.60308	downstream_gene_variant	-	-
11-60	2	5016121-5016121	A	Zm00001d002052	Zm00001d002052_T004	Probable isoaspartyl peptidase/L-asparaginase 2	3.60308	downstream_gene_variant	-	-
11-60	2	26183763-26183763	A	Zm00001d002901	Zm00001d002901_T001	Peroxidase 12	0.453942	synonymous_variant	262	F
11-60	2	55659994-55659994	T	Zm00001d003707	Zm00001d003707_T001	Peroxidase 72	0.465499	missense_variant	308	D/N
11-60	2	55659994-55659994	T	Zm00001d003707	Zm00001d003707_T002	Peroxidase 72	0.465499	missense_variant	332	D/N
11-60	2	55659994-55659994	T	Zm00001d003707	Zm00001d003707_T003	Peroxidase 72	0.465499	missense_variant	308	D/N
11-60	2	55659994-55659994	T	Zm00001d003707	Zm00001d003707_T004	Peroxidase 72	0.465499	missense_variant	235	D/N
11-60	2	55659994-55659994	T	Zm00001d003707	Zm00001d003707_T005	Peroxidase 72	0.465499	missense_variant	308	D/N
11-60	2	57741437-57741437	T	Zm00001d003757	Zm00001d003757_T001	Bifunctional inhibitor/lipid-transfer protein	2.32511	missense_variant	89	G/E
11-60	2	165786575-165786575	T	Zm00001d005251	Zm00001d005251_T001	NAD(P)H dehydrogenase (quinone) FQR1	0.285442	synonymous_variant	30	D
11-60	2	172065958-172065958	C	Zm00001d005392	Zm00001d005392_T001	Lecithin-cholesterol acyltransferase-like 1	2.04309	missense_variant	59	E/A
11-60	2	172065958-172065958	C	Zm00001d005392	Zm00001d005392_T002	Lecithin-cholesterol acyltransferase-like 1	2.04309	missense_variant	59	E/A
11-60	2	172065958-172065958	C	Zm00001d005392	Zm00001d005392_T003	Lecithin-cholesterol acyltransferase-like 1	2.04309	missense_variant	59	E/A
11-60	2	172065958-172065958	C	Zm00001d005392	Zm00001d005392_T004	Lecithin-cholesterol acyltransferase-like 1	2.04309	missense_variant	59	E/A
11-60	2	172066045-172066045	A	Zm00001d005392	Zm00001d005392_T001	Lecithin-cholesterol acyltransferase-like 1	2.04309	missense_variant	88	R/H
11-60	2	172066045-172066045	A	Zm00001d005392	Zm00001d005392_T002	Lecithin-cholesterol acyltransferase-like 1	2.04309	missense_variant	88	R/H
11-60	2	172066045-172066045	A	Zm00001d005392	Zm00001d005392_T003	Lecithin-cholesterol acyltransferase-like 1	2.04309	missense_variant	88	R/H
11-60	2	172066045-172066045	A	Zm00001d005392	Zm00001d005392_T004	Lecithin-cholesterol acyltransferase-like 1	2.04309	missense_variant	88	R/H
11-60	2	172066054-172066054	C	Zm00001d005392	Zm00001d005392_T001	Lecithin-cholesterol acyltransferase-like 1	2.04309	missense_variant	91	V/A
11-60	2	172066054-172066054	C	Zm00001d005392	Zm00001d005392_T002	Lecithin-cholesterol acyltransferase-like 1	2.04309	missense_variant	91	V/A
11-60	2	172066054-172066054	C	Zm00001d005392	Zm00001d005392_T003	Lecithin-cholesterol acyltransferase-like 1	2.04309	missense_variant	91	V/A
11-60	2	172066054-172066054	C	Zm00001d005392	Zm00001d005392_T004	Lecithin-cholesterol acyltransferase-like 1	2.04309	missense_variant	91	V/A
11-60	2	172066181-172066181	T	Zm00001d005392	Zm00001d005392_T001	Lecithin-cholesterol acyltransferase-like 1	2.04309	synonymous_variant	133	P
11-60	2	172066181-172066181	T	Zm00001d005392	Zm00001d005392_T002	Lecithin-cholesterol acyltransferase-like 1	2.04309	synonymous_variant	133	P
11-60	2	172066181-172066181	T	Zm00001d005392	Zm00001d005392_T003	Lecithin-cholesterol acyltransferase-like 1	2.04309	synonymous_variant	133	P
11-60	2	172066181-172066181	T	Zm00001d005392	Zm00001d005392_T004	Lecithin-cholesterol acyltransferase-like 1	2.04309	synonymous_variant	133	P
11-60	2	172066962-172066962	C	Zm00001d005392	Zm00001d005392_T001	Lecithin-cholesterol acyltransferase-like 1	2.04309	missense_variant	362	E/D
11-60	2	172066962-172066962	C	Zm00001d005392	Zm00001d005392_T002	Lecithin-cholesterol acyltransferase-like 1	2.04309	missense_variant	362	E/D
11-60	2	172066962-172066962	C	Zm00001d005392	Zm00001d005392_T003	Lecithin-cholesterol acyltransferase-like 1	2.04309	missense_variant	331	E/D
11-60	2	172066962-172066962	C	Zm00001d005392	Zm00001d005392_T004	Lecithin-cholesterol acyltransferase-like 1	2.04309	synonymous_variant	339	R
11-60	2	172067200-172067200	C	Zm00001d005392	Zm00001d005392_T001	Lecithin-cholesterol acyltransferase-like 1	2.04309	3_prime_UTR_variant	-	-
11-60	2	172067200-172067200	C	Zm00001d005392	Zm00001d005392_T002	Lecithin-cholesterol acyltransferase-like 1	2.04309	3_prime_UTR_variant	-	-
11-60	2	172067200-172067200	C	Zm00001d005392	Zm00001d005392_T003	Lecithin-cholesterol acyltransferase-like 1	2.04309	3_prime_UTR_variant	-	-
11-60	2	172067200-172067200	C	Zm00001d005392	Zm00001d005392_T004	Lecithin-cholesterol acyltransferase-like 1	2.04309	3_prime_UTR_variant	-	-
11-60	3	12278725-12278725	T	Zm00001d039695	Zm00001d039695_T001	S-adenosyl-L-methionine-dependent methyltransferases superfamily protein	0.414804	synonymous_variant	35	S
11-60	3	136874443-136874443	G	Zm00001d041769	Zm00001d041769_T001	Serine carboxypeptidase-like 20	0.451097	synonymous_variant	356	S
11-60	3	176822048-176822048	G	Zm00001d042684	Zm00001d042684_T001	Protein NRT1/ PTR FAMILY 5.10	0.46925	missense_variant	341	Y/S
11-60	3	176822048-176822048	G	Zm00001d042684	Zm00001d042684_T002	Protein NRT1/ PTR FAMILY 5.10	0.46925	missense_variant	252	Y/S
11-60	3	218419085-218419085	T	Zm00001d044076	Zm00001d044076_T001	No annotated	0.363995	synonymous_variant	109	P
11-60	3	218419121-218419121	G	Zm00001d044076	Zm00001d044076_T001	No annotated	0.363995	synonymous_variant	97	T
11-60	4	1847131-1847131	C	Zm00001d048634	Zm00001d048634_T001	DIBOA-glucoside dioxygenase BX6	2.95517	synonymous_variant	137	L
11-60	4	1847257-1847257	C	Zm00001d048634	Zm00001d048634_T001	DIBOA-glucoside dioxygenase BX6	2.95517	synonymous_variant	179	L
11-60	4	3574760-3574760	G	Zm00001d048702	Zm00001d048702_T001	bx3;benzoxazinone synthesis3	3.75611	synonymous_variant	475	G
11-60	4	3574760-3574760	G	Zm00001d048702	Zm00001d048702_T002	bx3;benzoxazinone synthesis3	3.75611	synonymous_variant	383	G
11-60	4	3575089-3575089	A	Zm00001d048702	Zm00001d048702_T001	bx3;benzoxazinone synthesis3	3.75611	synonymous_variant	366	L
11-60	4	3575089-3575089	A	Zm00001d048702	Zm00001d048702_T002	bx3;benzoxazinone synthesis3	3.75611	synonymous_variant	274	L
11-60	4	3575119-3575119	C	Zm00001d048702	Zm00001d048702_T001	bx3;benzoxazinone synthesis3	3.75611	missense_variant	356	R/G
11-60	4	3575119-3575119	C	Zm00001d048702	Zm00001d048702_T002	bx3;benzoxazinone synthesis3	3.75611	missense_variant	264	R/G
11-60	4	3575404-3575404	T	Zm00001d048702	Zm00001d048702_T001	bx3;benzoxazinone synthesis3	3.75611	synonymous_variant	308	T
11-60	4	3575404-3575404	T	Zm00001d048702	Zm00001d048702_T002	bx3;benzoxazinone synthesis3	3.75611	synonymous_variant	216	T
11-60	4	3575521-3575521	G	Zm00001d048702	Zm00001d048702_T001	bx3;benzoxazinone synthesis3	3.75611	synonymous_variant	269	V
11-60	4	3575521-3575521	G	Zm00001d048702	Zm00001d048702_T002	bx3;benzoxazinone synthesis3	3.75611	synonymous_variant	177	V
11-60	4	3575958-3575958	G	Zm00001d048702	Zm00001d048702_T001	bx3;benzoxazinone synthesis3	3.75611	intron_variant	-	-
11-60	4	3575958-3575958	G	Zm00001d048702	Zm00001d048702_T002	bx3;benzoxazinone synthesis3	3.75611	synonymous_variant	74	R
11-60	4	3614789-3614789	G	Zm00001d048703	Zm00001d048703_T001	bx4;benzoxazinone synthesis4	3.01588	3_prime_UTR_variant	-	-
11-60	4	3614789-3614789	G	Zm00001d048703	Zm00001d048703_T002	bx4;benzoxazinone synthesis4	3.01588	3_prime_UTR_variant	-	-
11-60	4	3614833-3614833	T	Zm00001d048703	Zm00001d048703_T001	bx4;benzoxazinone synthesis4	3.01588	3_prime_UTR_variant	-	-
11-60	4	3614833-3614833	T	Zm00001d048703	Zm00001d048703_T002	bx4;benzoxazinone synthesis4	3.01588	3_prime_UTR_variant	-	-
11-60	4	3615715-3615715	T	Zm00001d048703	Zm00001d048703_T001	bx4;benzoxazinone synthesis4	3.01588	missense_variant	268	G/S
11-60	4	3615715-3615715	T	Zm00001d048703	Zm00001d048703_T002	bx4;benzoxazinone synthesis4	3.01588	intron_variant	-	-
11-60	4	3673744-3673744	G	Zm00001d048705	Zm00001d048705_T001	bx5;benzoxazinone synthesis5	4.25969	synonymous_variant	389	E
11-60	4	3673744-3673744	G	Zm00001d048705	Zm00001d048705_T002	bx5;benzoxazinone synthesis5	4.25969	synonymous_variant	157	E
11-60	4	3673744-3673744	G	Zm00001d048705	Zm00001d048705_T003	bx5;benzoxazinone synthesis5	4.25969	intron_variant	-	-
11-60	4	3673744-3673744	G	Zm00001d048705	Zm00001d048705_T004	bx5;benzoxazinone synthesis5	4.25969	synonymous_variant	19	E
11-60	4	24524879-24524879	C	Zm00001d049288	Zm00001d049288_T001	No annotated	3.41702	synonymous_variant	2	A
11-60	4	24524898-24524898	G	Zm00001d049288	Zm00001d049288_T001	No annotated	3.41702	missense_variant	9	T/A
11-60	4	24525165-24525165	T	Zm00001d049288	Zm00001d049288_T001	No annotated	3.41702	missense_variant	62	Q/L
11-60	4	24525230-24525230	T	Zm00001d049288	Zm00001d049288_T001	No annotated	3.41702	missense_variant	84	H/Y
11-60	4	24525387-24525387	A	Zm00001d049288	Zm00001d049288_T001	No annotated	3.41702	3_prime_UTR_variant	-	-
11-60	4	154919392-154919392	C	Zm00001d051333	Zm00001d051333_T001	Blue copper protein	0.414094	missense_variant	184	W/G
11-60	4	154919462-154919462	G	Zm00001d051333	Zm00001d051333_T001	Blue copper protein	0.414094	synonymous_variant	160	T
11-60	4	154919748-154919748	G	Zm00001d051333	Zm00001d051333_T001	Blue copper protein	0.414094	missense_variant	65	V/A
11-60	4	154919922-154919922	T	Zm00001d051333	Zm00001d051333_T001	Blue copper protein	0.414094	synonymous_variant	32	G
11-60	5	6175696-6175696	G	Zm00001d013193	Zm00001d013193_T001	CCG-binding protein 1	2.10709	missense_variant	67	I/V
11-60	5	6175696-6175696	G	Zm00001d013193	Zm00001d013193_T002	CCG-binding protein 1	2.10709	missense_variant	67	I/V
11-60	5	6175696-6175696	G	Zm00001d013193	Zm00001d013193_T003	CCG-binding protein 1	2.10709	5_prime_UTR_variant	-	-
11-60	5	6175713-6175713	T	Zm00001d013193	Zm00001d013193_T001	CCG-binding protein 1	2.10709	synonymous_variant	72	D
11-60	5	6175713-6175713	T	Zm00001d013193	Zm00001d013193_T002	CCG-binding protein 1	2.10709	synonymous_variant	72	D
11-60	5	6175713-6175713	T	Zm00001d013193	Zm00001d013193_T003	CCG-binding protein 1	2.10709	5_prime_UTR_variant	-	-
11-60	5	6176230-6176230	G	Zm00001d013193	Zm00001d013193_T001	CCG-binding protein 1	2.10709	synonymous_variant	165	A
11-60	5	6176230-6176230	G	Zm00001d013193	Zm00001d013193_T002	CCG-binding protein 1	2.10709	synonymous_variant	154	A
11-60	5	6176230-6176230	G	Zm00001d013193	Zm00001d013193_T003	CCG-binding protein 1	2.10709	synonymous_variant	94	A
11-60	5	6176320-6176320	G	Zm00001d013193	Zm00001d013193_T001	CCG-binding protein 1	2.10709	synonymous_variant	195	P
11-60	5	6176320-6176320	G	Zm00001d013193	Zm00001d013193_T002	CCG-binding protein 1	2.10709	synonymous_variant	184	P
11-60	5	6176320-6176320	G	Zm00001d013193	Zm00001d013193_T003	CCG-binding protein 1	2.10709	synonymous_variant	124	P
11-60	5	6176426-6176426	T	Zm00001d013193	Zm00001d013193_T001	CCG-binding protein 1	2.10709	3_prime_UTR_variant	-	-
11-60	5	6176426-6176426	T	Zm00001d013193	Zm00001d013193_T002	CCG-binding protein 1	2.10709	3_prime_UTR_variant	-	-
11-60	5	6176426-6176426	T	Zm00001d013193	Zm00001d013193_T003	CCG-binding protein 1	2.10709	3_prime_UTR_variant	-	-
11-60	5	8693317-8693317	T	Zm00001d013326	Zm00001d013326_T001	No annotated	0.490192	missense_variant	72	P/S
11-60	5	8693331-8693331	C	Zm00001d013326	Zm00001d013326_T001	No annotated	0.490192	missense_variant	76	L/F
11-60	5	8693386-8693386	C	Zm00001d013326	Zm00001d013326_T001	No annotated	0.490192	synonymous_variant	95	R
11-60	5	8693461-8693461	G	Zm00001d013326	Zm00001d013326_T001	No annotated	0.490192	missense_variant	120	S/G
11-60	5	173180227-173180227	T	Zm00001d016705	Zm00001d016705_T001	ATPase inhibitor	0.34546	3_prime_UTR_variant	-	-
11-60	5	173180227-173180227	T	Zm00001d016705	Zm00001d016705_T002	ATPase inhibitor	0.34546	missense_variant	36	R/W
11-60	5	174304595-174304595	T	Zm00001d016724	Zm00001d016724_T001	No annotated	2.37025	missense_variant	26	A/S
11-60	5	174304750-174304750	A	Zm00001d016724	Zm00001d016724_T001	No annotated	2.37025	missense_variant	77	S/R
11-60	5	195834570-195834570	T	Zm00001d017429	Zm00001d017429_T001	Iron-phytosiderophore transporter yellow stripe 1	0.483283	synonymous_variant	300	S
11-60	5	196309974-196309974	G	Zm00001d017454	Zm00001d017454_T001	No annotated	0.426001	synonymous_variant	205	E
11-60	5	197281504-197281504	G	Zm00001d017485	Zm00001d017485_T001	tip2b;tonoplast intrinsic protein2	0.472095	5_prime_UTR_variant	-	-
11-60	5	197281504-197281504	G	Zm00001d017485	Zm00001d017485_T002	tip2b;tonoplast intrinsic protein2	0.472095	synonymous_variant	23	A
11-60	5	197281504-197281504	G	Zm00001d017485	Zm00001d017485_T003	tip2b;tonoplast intrinsic protein2	0.472095	synonymous_variant	23	A
11-60	5	197281504-197281504	G	Zm00001d017485	Zm00001d017485_T004	tip2b;tonoplast intrinsic protein2	0.472095	synonymous_variant	23	A
11-60	5	205826043-205826043	C	Zm00001d017746	Zm00001d017746_T001	Tocopherol O-methyltransferase chloroplastic	2.48428	synonymous_variant	118	G
11-60	5	205827545-205827545	G	Zm00001d017746	Zm00001d017746_T001	Tocopherol O-methyltransferase chloroplastic	2.48428	synonymous_variant	155	T
11-60	5	205827595-205827595	G	Zm00001d017746	Zm00001d017746_T001	Tocopherol O-methyltransferase chloroplastic	2.48428	missense_variant	172	A/G
11-60	5	208259600-208259600	C	Zm00001d017833	Zm00001d017833_T001	Ribose-phosphate pyrophosphokinase 4	0.481815	synonymous_variant	94	I
11-60	5	208259600-208259600	C	Zm00001d017833	Zm00001d017833_T002	Ribose-phosphate pyrophosphokinase 4	0.481815	upstream_gene_variant	-	-
11-60	5	208259612-208259612	G	Zm00001d017833	Zm00001d017833_T001	Ribose-phosphate pyrophosphokinase 4	0.481815	synonymous_variant	98	T
11-60	5	208259612-208259612	G	Zm00001d017833	Zm00001d017833_T002	Ribose-phosphate pyrophosphokinase 4	0.481815	upstream_gene_variant	-	-
11-60	5	208259624-208259624	A	Zm00001d017833	Zm00001d017833_T001	Ribose-phosphate pyrophosphokinase 4	0.481815	synonymous_variant	102	P
11-60	5	208259624-208259624	A	Zm00001d017833	Zm00001d017833_T002	Ribose-phosphate pyrophosphokinase 4	0.481815	upstream_gene_variant	-	-
11-60	5	208259777-208259777	T	Zm00001d017833	Zm00001d017833_T001	Ribose-phosphate pyrophosphokinase 4	0.481815	synonymous_variant	153	F
11-60	5	208259777-208259777	T	Zm00001d017833	Zm00001d017833_T002	Ribose-phosphate pyrophosphokinase 4	0.481815	upstream_gene_variant	-	-
11-60	5	208259792-208259792	T	Zm00001d017833	Zm00001d017833_T001	Ribose-phosphate pyrophosphokinase 4	0.481815	synonymous_variant	158	D
11-60	5	208259792-208259792	T	Zm00001d017833	Zm00001d017833_T002	Ribose-phosphate pyrophosphokinase 4	0.481815	upstream_gene_variant	-	-
11-60	5	208260259-208260259	G	Zm00001d017833	Zm00001d017833_T001	Ribose-phosphate pyrophosphokinase 4	0.481815	synonymous_variant	242	G
11-60	5	208260259-208260259	G	Zm00001d017833	Zm00001d017833_T002	Ribose-phosphate pyrophosphokinase 4	0.481815	5_prime_UTR_variant	-	-
11-60	5	208261733-208261733	C	Zm00001d017833	Zm00001d017833_T001	Ribose-phosphate pyrophosphokinase 4	0.481815	synonymous_variant	268	F
11-60	5	208261733-208261733	C	Zm00001d017833	Zm00001d017833_T002	Ribose-phosphate pyrophosphokinase 4	0.481815	5_prime_UTR_variant	-	-
11-60	5	208261951-208261951	T	Zm00001d017833	Zm00001d017833_T001	Ribose-phosphate pyrophosphokinase 4	0.481815	synonymous_variant	318	S
11-60	5	208261951-208261951	T	Zm00001d017833	Zm00001d017833_T002	Ribose-phosphate pyrophosphokinase 4	0.481815	synonymous_variant	39	S
11-60	5	208262197-208262197	C	Zm00001d017833	Zm00001d017833_T001	Ribose-phosphate pyrophosphokinase 4	0.481815	3_prime_UTR_variant	-	-
11-60	5	208262197-208262197	C	Zm00001d017833	Zm00001d017833_T002	Ribose-phosphate pyrophosphokinase 4	0.481815	3_prime_UTR_variant	-	-
11-60	5	208262202-208262202	C	Zm00001d017833	Zm00001d017833_T001	Ribose-phosphate pyrophosphokinase 4	0.481815	3_prime_UTR_variant	-	-
11-60	5	208262202-208262202	C	Zm00001d017833	Zm00001d017833_T002	Ribose-phosphate pyrophosphokinase 4	0.481815	3_prime_UTR_variant	-	-
11-60	5	218457544-218457544	A	Zm00001d018324	Zm00001d018324_T001	pathogenesis-related protein-1-like	0.449163	missense_variant	85	Y/F
11-60	6	112674051-112674051	T	Zm00001d037112	Zm00001d037112_T001	root-specific kinase 1	0.417252	synonymous_variant	286	R
11-60	6	166502409-166502409	G	Zm00001d038891	Zm00001d038891_T001	Phosphoethanolamine N-methyltransferase 3	2.11472	3_prime_UTR_variant	-	-
11-60	6	166502409-166502409	G	Zm00001d038891	Zm00001d038891_T002	Phosphoethanolamine N-methyltransferase 3	2.11472	3_prime_UTR_variant	-	-
11-60	6	166502409-166502409	G	Zm00001d038891	Zm00001d038891_T003	Phosphoethanolamine N-methyltransferase 3	2.11472	3_prime_UTR_variant	-	-
11-60	6	166502409-166502409	G	Zm00001d038891	Zm00001d038891_T004	Phosphoethanolamine N-methyltransferase 3	2.11472	3_prime_UTR_variant	-	-
11-60	6	166502409-166502409	G	Zm00001d038891	Zm00001d038891_T005	Phosphoethanolamine N-methyltransferase 3	2.11472	3_prime_UTR_variant	-	-
11-60	6	166502409-166502409	G	Zm00001d038891	Zm00001d038891_T006	Phosphoethanolamine N-methyltransferase 3	2.11472	3_prime_UTR_variant	-	-
11-60	6	166502409-166502409	G	Zm00001d038891	Zm00001d038891_T007	Phosphoethanolamine N-methyltransferase 3	2.11472	3_prime_UTR_variant	-	-
11-60	6	166502409-166502409	G	Zm00001d038891	Zm00001d038891_T008	Phosphoethanolamine N-methyltransferase 3	2.11472	3_prime_UTR_variant	-	-
11-60	6	166502422-166502422	C	Zm00001d038891	Zm00001d038891_T001	Phosphoethanolamine N-methyltransferase 3	2.11472	3_prime_UTR_variant	-	-
11-60	6	166502422-166502422	C	Zm00001d038891	Zm00001d038891_T002	Phosphoethanolamine N-methyltransferase 3	2.11472	3_prime_UTR_variant	-	-
11-60	6	166502422-166502422	C	Zm00001d038891	Zm00001d038891_T003	Phosphoethanolamine N-methyltransferase 3	2.11472	3_prime_UTR_variant	-	-
11-60	6	166502422-166502422	C	Zm00001d038891	Zm00001d038891_T004	Phosphoethanolamine N-methyltransferase 3	2.11472	3_prime_UTR_variant	-	-
11-60	6	166502422-166502422	C	Zm00001d038891	Zm00001d038891_T005	Phosphoethanolamine N-methyltransferase 3	2.11472	3_prime_UTR_variant	-	-
11-60	6	166502422-166502422	C	Zm00001d038891	Zm00001d038891_T006	Phosphoethanolamine N-methyltransferase 3	2.11472	3_prime_UTR_variant	-	-
11-60	6	166502422-166502422	C	Zm00001d038891	Zm00001d038891_T007	Phosphoethanolamine N-methyltransferase 3	2.11472	3_prime_UTR_variant	-	-
11-60	6	166502422-166502422	C	Zm00001d038891	Zm00001d038891_T008	Phosphoethanolamine N-methyltransferase 3	2.11472	3_prime_UTR_variant	-	-
11-60	6	166502632-166502632	A	Zm00001d038891	Zm00001d038891_T001	Phosphoethanolamine N-methyltransferase 3	2.11472	synonymous_variant	533	G
11-60	6	166502632-166502632	A	Zm00001d038891	Zm00001d038891_T002	Phosphoethanolamine N-methyltransferase 3	2.11472	synonymous_variant	490	G
11-60	6	166502632-166502632	A	Zm00001d038891	Zm00001d038891_T003	Phosphoethanolamine N-methyltransferase 3	2.11472	synonymous_variant	350	G
11-60	6	166502632-166502632	A	Zm00001d038891	Zm00001d038891_T004	Phosphoethanolamine N-methyltransferase 3	2.11472	synonymous_variant	350	G
11-60	6	166502632-166502632	A	Zm00001d038891	Zm00001d038891_T005	Phosphoethanolamine N-methyltransferase 3	2.11472	synonymous_variant	457	G
11-60	6	166502632-166502632	A	Zm00001d038891	Zm00001d038891_T006	Phosphoethanolamine N-methyltransferase 3	2.11472	synonymous_variant	490	G
11-60	6	166502632-166502632	A	Zm00001d038891	Zm00001d038891_T007	Phosphoethanolamine N-methyltransferase 3	2.11472	synonymous_variant	336	G
11-60	6	166502632-166502632	A	Zm00001d038891	Zm00001d038891_T008	Phosphoethanolamine N-methyltransferase 3	2.11472	synonymous_variant	452	G
11-60	6	166502668-166502668	G	Zm00001d038891	Zm00001d038891_T001	Phosphoethanolamine N-methyltransferase 3	2.11472	synonymous_variant	521	N
11-60	6	166502668-166502668	G	Zm00001d038891	Zm00001d038891_T002	Phosphoethanolamine N-methyltransferase 3	2.11472	synonymous_variant	478	N
11-60	6	166502668-166502668	G	Zm00001d038891	Zm00001d038891_T003	Phosphoethanolamine N-methyltransferase 3	2.11472	synonymous_variant	338	N
11-60	6	166502668-166502668	G	Zm00001d038891	Zm00001d038891_T004	Phosphoethanolamine N-methyltransferase 3	2.11472	synonymous_variant	338	N
11-60	6	166502668-166502668	G	Zm00001d038891	Zm00001d038891_T005	Phosphoethanolamine N-methyltransferase 3	2.11472	synonymous_variant	445	N
11-60	6	166502668-166502668	G	Zm00001d038891	Zm00001d038891_T006	Phosphoethanolamine N-methyltransferase 3	2.11472	synonymous_variant	478	N
11-60	6	166502668-166502668	G	Zm00001d038891	Zm00001d038891_T007	Phosphoethanolamine N-methyltransferase 3	2.11472	synonymous_variant	324	N
11-60	6	166502668-166502668	G	Zm00001d038891	Zm00001d038891_T008	Phosphoethanolamine N-methyltransferase 3	2.11472	synonymous_variant	440	N
11-60	6	166504137-166504137	G	Zm00001d038891	Zm00001d038891_T001	Phosphoethanolamine N-methyltransferase 3	2.11472	synonymous_variant	265	Y
11-60	6	166504137-166504137	G	Zm00001d038891	Zm00001d038891_T002	Phosphoethanolamine N-methyltransferase 3	2.11472	synonymous_variant	265	Y
11-60	6	166504137-166504137	G	Zm00001d038891	Zm00001d038891_T003	Phosphoethanolamine N-methyltransferase 3	2.11472	synonymous_variant	125	Y
11-60	6	166504137-166504137	G	Zm00001d038891	Zm00001d038891_T004	Phosphoethanolamine N-methyltransferase 3	2.11472	synonymous_variant	125	Y
11-60	6	166504137-166504137	G	Zm00001d038891	Zm00001d038891_T005	Phosphoethanolamine N-methyltransferase 3	2.11472	synonymous_variant	232	Y
11-60	6	166504137-166504137	G	Zm00001d038891	Zm00001d038891_T006	Phosphoethanolamine N-methyltransferase 3	2.11472	synonymous_variant	265	Y
11-60	6	166504137-166504137	G	Zm00001d038891	Zm00001d038891_T007	Phosphoethanolamine N-methyltransferase 3	2.11472	synonymous_variant	111	Y
11-60	6	166504137-166504137	G	Zm00001d038891	Zm00001d038891_T008	Phosphoethanolamine N-methyltransferase 3	2.11472	synonymous_variant	227	Y
11-60	7	10934469-10934469	C	Zm00001d018966	Zm00001d018966_T001	Acidic endochitinase	2.17386	synonymous_variant	125	S
11-60	7	10934700-10934700	C	Zm00001d018966	Zm00001d018966_T001	Acidic endochitinase	2.17386	synonymous_variant	202	G
11-60	7	10934712-10934712	T	Zm00001d018966	Zm00001d018966_T001	Acidic endochitinase	2.17386	synonymous_variant	206	A
11-60	7	128930980-128930980	A	Zm00001d020696	Zm00001d020696_T001	Asparate aminotransferase	0.351364	synonymous_variant	299	G
11-60	7	128930980-128930980	A	Zm00001d020696	Zm00001d020696_T002	Asparate aminotransferase	0.351364	synonymous_variant	299	G
11-60	7	128930980-128930980	A	Zm00001d020696	Zm00001d020696_T003	Asparate aminotransferase	0.351364	synonymous_variant	155	G
11-60	7	128931052-128931052	T	Zm00001d020696	Zm00001d020696_T001	Asparate aminotransferase	0.351364	synonymous_variant	323	S
11-60	7	128931052-128931052	T	Zm00001d020696	Zm00001d020696_T002	Asparate aminotransferase	0.351364	synonymous_variant	323	S
11-60	7	128931052-128931052	T	Zm00001d020696	Zm00001d020696_T003	Asparate aminotransferase	0.351364	synonymous_variant	179	S
11-60	7	128931130-128931130	C	Zm00001d020696	Zm00001d020696_T001	Asparate aminotransferase	0.351364	synonymous_variant	349	T
11-60	7	128931130-128931130	C	Zm00001d020696	Zm00001d020696_T002	Asparate aminotransferase	0.351364	synonymous_variant	349	T
11-60	7	128931130-128931130	C	Zm00001d020696	Zm00001d020696_T003	Asparate aminotransferase	0.351364	synonymous_variant	205	T
11-60	7	128931336-128931336	T	Zm00001d020696	Zm00001d020696_T001	Asparate aminotransferase	0.351364	missense_variant	418	A/V
11-60	7	128931336-128931336	T	Zm00001d020696	Zm00001d020696_T002	Asparate aminotransferase	0.351364	missense_variant	418	A/V
11-60	7	128931336-128931336	T	Zm00001d020696	Zm00001d020696_T003	Asparate aminotransferase	0.351364	missense_variant	274	A/V
11-60	7	128931364-128931364	T	Zm00001d020696	Zm00001d020696_T001	Asparate aminotransferase	0.351364	synonymous_variant	427	L
11-60	7	128931364-128931364	T	Zm00001d020696	Zm00001d020696_T002	Asparate aminotransferase	0.351364	synonymous_variant	427	L
11-60	7	128931364-128931364	T	Zm00001d020696	Zm00001d020696_T003	Asparate aminotransferase	0.351364	synonymous_variant	283	L
11-60	7	128931475-128931475	T	Zm00001d020696	Zm00001d020696_T001	Asparate aminotransferase	0.351364	synonymous_variant	464	R
11-60	7	128931475-128931475	T	Zm00001d020696	Zm00001d020696_T002	Asparate aminotransferase	0.351364	synonymous_variant	464	R
11-60	7	128931475-128931475	T	Zm00001d020696	Zm00001d020696_T003	Asparate aminotransferase	0.351364	synonymous_variant	320	R
11-60	7	128931523-128931523	A	Zm00001d020696	Zm00001d020696_T001	Asparate aminotransferase	0.351364	synonymous_variant	480	P
11-60	7	128931523-128931523	A	Zm00001d020696	Zm00001d020696_T002	Asparate aminotransferase	0.351364	synonymous_variant	480	P
11-60	7	128931523-128931523	A	Zm00001d020696	Zm00001d020696_T003	Asparate aminotransferase	0.351364	synonymous_variant	336	P
11-60	8	14150796-14150796	G	Zm00001d008600	Zm00001d008600_T001	Sulfoquinovosyl transferase SQD2	0.382932	synonymous_variant	240	P
11-60	8	14150796-14150796	G	Zm00001d008600	Zm00001d008600_T002	Sulfoquinovosyl transferase SQD2	0.382932	synonymous_variant	240	P
11-60	8	14150796-14150796	G	Zm00001d008600	Zm00001d008600_T003	Sulfoquinovosyl transferase SQD2	0.382932	synonymous_variant	63	P
11-60	8	14150820-14150820	A	Zm00001d008600	Zm00001d008600_T001	Sulfoquinovosyl transferase SQD2	0.382932	synonymous_variant	248	V
11-60	8	14150820-14150820	A	Zm00001d008600	Zm00001d008600_T002	Sulfoquinovosyl transferase SQD2	0.382932	synonymous_variant	248	V
11-60	8	14150820-14150820	A	Zm00001d008600	Zm00001d008600_T003	Sulfoquinovosyl transferase SQD2	0.382932	synonymous_variant	71	V
11-60	8	14151183-14151183	T	Zm00001d008600	Zm00001d008600_T001	Sulfoquinovosyl transferase SQD2	0.382932	synonymous_variant	303	F
11-60	8	14151183-14151183	T	Zm00001d008600	Zm00001d008600_T002	Sulfoquinovosyl transferase SQD2	0.382932	synonymous_variant	303	F
11-60	8	14151183-14151183	T	Zm00001d008600	Zm00001d008600_T003	Sulfoquinovosyl transferase SQD2	0.382932	synonymous_variant	126	F
11-60	8	14152069-14152069	T	Zm00001d008600	Zm00001d008600_T001	Sulfoquinovosyl transferase SQD2	0.382932	synonymous_variant	414	V
11-60	8	14152069-14152069	T	Zm00001d008600	Zm00001d008600_T002	Sulfoquinovosyl transferase SQD2	0.382932	synonymous_variant	403	V
11-60	8	14152069-14152069	T	Zm00001d008600	Zm00001d008600_T003	Sulfoquinovosyl transferase SQD2	0.382932	synonymous_variant	237	V
11-60	8	14152159-14152159	T	Zm00001d008600	Zm00001d008600_T001	Sulfoquinovosyl transferase SQD2	0.382932	synonymous_variant	444	D
11-60	8	14152159-14152159	T	Zm00001d008600	Zm00001d008600_T002	Sulfoquinovosyl transferase SQD2	0.382932	synonymous_variant	433	D
11-60	8	14152159-14152159	T	Zm00001d008600	Zm00001d008600_T003	Sulfoquinovosyl transferase SQD2	0.382932	synonymous_variant	267	D
11-60	8	25111453-25111453	G	Zm00001d008911	Zm00001d008911_T001	sodium/calcium exchanger family protein	0.390031	missense_variant	50	P/A
11-60	8	25111515-25111515	G	Zm00001d008911	Zm00001d008911_T001	sodium/calcium exchanger family protein	0.390031	synonymous_variant	70	G
11-60	8	25111534-25111534	A	Zm00001d008911	Zm00001d008911_T001	sodium/calcium exchanger family protein	0.390031	missense_variant	77	A/T
11-60	8	25111596-25111596	C	Zm00001d008911	Zm00001d008911_T001	sodium/calcium exchanger family protein	0.390031	synonymous_variant	97	L
11-60	8	25113986-25113986	C	Zm00001d008911	Zm00001d008911_T001	sodium/calcium exchanger family protein	0.390031	intron_variant	-	-
11-60	8	38889587-38889587	A	Zm00001d009140	Zm00001d009140_T001	Peroxidase 64	0.470309	synonymous_variant	271	G
11-60	8	38889740-38889740	C	Zm00001d009140	Zm00001d009140_T001	Peroxidase 64	0.470309	synonymous_variant	220	A
11-60	8	38889745-38889745	A	Zm00001d009140	Zm00001d009140_T001	Peroxidase 64	0.470309	synonymous_variant	219	L
11-60	8	38889842-38889842	T	Zm00001d009140	Zm00001d009140_T001	Peroxidase 64	0.470309	synonymous_variant	186	K
11-60	8	38892615-38892615	T	Zm00001d009140	Zm00001d009140_T001	Peroxidase 64	0.470309	synonymous_variant	47	A
11-60	8	38892673-38892673	G	Zm00001d009140	Zm00001d009140_T001	Peroxidase 64	0.470309	missense_variant	28	G/A
11-60	8	76425400-76425400	C	Zm00001d009702	Zm00001d009702_T001	P-loop containing nucleoside triphosphate hydrolases superfamily protein	2.34648	synonymous_variant	464	V
11-60	8	76425400-76425400	C	Zm00001d009702	Zm00001d009702_T002	P-loop containing nucleoside triphosphate hydrolases superfamily protein	2.34648	synonymous_variant	211	V
11-60	8	76426072-76426072	A	Zm00001d009702	Zm00001d009702_T001	P-loop containing nucleoside triphosphate hydrolases superfamily protein	2.34648	synonymous_variant	291	L
11-60	8	76426072-76426072	A	Zm00001d009702	Zm00001d009702_T002	P-loop containing nucleoside triphosphate hydrolases superfamily protein	2.34648	synonymous_variant	38	L
11-60	8	76426107-76426107	T	Zm00001d009702	Zm00001d009702_T001	P-loop containing nucleoside triphosphate hydrolases superfamily protein	2.34648	missense_variant	279	R/K
11-60	8	76426107-76426107	T	Zm00001d009702	Zm00001d009702_T002	P-loop containing nucleoside triphosphate hydrolases superfamily protein	2.34648	missense_variant	26	R/K
11-60	8	76428031-76428031	T	Zm00001d009702	Zm00001d009702_T001	P-loop containing nucleoside triphosphate hydrolases superfamily protein	2.34648	synonymous_variant	91	L
11-60	8	76428031-76428031	T	Zm00001d009702	Zm00001d009702_T002	P-loop containing nucleoside triphosphate hydrolases superfamily protein	2.34648	5_prime_UTR_variant	-	-
11-60	8	76428600-76428600	A	Zm00001d009702	Zm00001d009702_T001	P-loop containing nucleoside triphosphate hydrolases superfamily protein	2.34648	synonymous_variant	52	L
11-60	8	76428600-76428600	A	Zm00001d009702	Zm00001d009702_T002	P-loop containing nucleoside triphosphate hydrolases superfamily protein	2.34648	5_prime_UTR_variant	-	-
11-60	8	88360489-88360489	A	Zm00001d009899	Zm00001d009899_T001	Probable pectinesterase/pectinesterase inhibitor 7	2.10538	synonymous_variant	158	S
11-60	8	88360519-88360519	T	Zm00001d009899	Zm00001d009899_T001	Probable pectinesterase/pectinesterase inhibitor 7	2.10538	synonymous_variant	168	D
11-60	8	88360804-88360804	C	Zm00001d009899	Zm00001d009899_T001	Probable pectinesterase/pectinesterase inhibitor 7	2.10538	synonymous_variant	263	S
11-60	8	88360810-88360810	A	Zm00001d009899	Zm00001d009899_T001	Probable pectinesterase/pectinesterase inhibitor 7	2.10538	synonymous_variant	265	A
11-60	8	88361020-88361020	A	Zm00001d009899	Zm00001d009899_T001	Probable pectinesterase/pectinesterase inhibitor 7	2.10538	synonymous_variant	335	T
11-60	8	88361697-88361697	C	Zm00001d009899	Zm00001d009899_T001	Probable pectinesterase/pectinesterase inhibitor 7	2.10538	synonymous_variant	535	P
11-60	8	88361724-88361724	G	Zm00001d009899	Zm00001d009899_T001	Probable pectinesterase/pectinesterase inhibitor 7	2.10538	synonymous_variant	544	T
11-60	8	121128237-121128237	T	Zm00001d010588	Zm00001d010588_T001	pdc1;pyruvate decarboxylase1: cDNA and genomic clone, SSR UMC1163	3.92894	synonymous_variant	584	L
11-60	8	121128237-121128237	T	Zm00001d010588	Zm00001d010588_T002	pdc1;pyruvate decarboxylase1: cDNA and genomic clone, SSR UMC1163	3.92894	synonymous_variant	310	L
11-60	8	121128237-121128237	T	Zm00001d010588	Zm00001d010588_T003	pdc1;pyruvate decarboxylase1: cDNA and genomic clone, SSR UMC1163	3.92894	synonymous_variant	40	L
11-60	8	121128390-121128390	A	Zm00001d010588	Zm00001d010588_T001	pdc1;pyruvate decarboxylase1: cDNA and genomic clone, SSR UMC1163	3.92894	synonymous_variant	603	E
11-60	8	121128390-121128390	A	Zm00001d010588	Zm00001d010588_T002	pdc1;pyruvate decarboxylase1: cDNA and genomic clone, SSR UMC1163	3.92894	synonymous_variant	329	E
11-60	8	121128390-121128390	A	Zm00001d010588	Zm00001d010588_T003	pdc1;pyruvate decarboxylase1: cDNA and genomic clone, SSR UMC1163	3.92894	synonymous_variant	59	E
11-60	8	123263894-123263894	G	Zm00001d010662	Zm00001d010662_T001	SNF1-related protein kinase regulatory subunit beta-1	0.455433	synonymous_variant	181	P
11-60	8	123263894-123263894	G	Zm00001d010662	Zm00001d010662_T002	SNF1-related protein kinase regulatory subunit beta-1	0.455433	synonymous_variant	183	R
11-60	8	123264088-123264088	A	Zm00001d010662	Zm00001d010662_T001	SNF1-related protein kinase regulatory subunit beta-1	0.455433	missense_variant	149	I/F
11-60	8	123264088-123264088	A	Zm00001d010662	Zm00001d010662_T002	SNF1-related protein kinase regulatory subunit beta-1	0.455433	missense_variant	149	I/F
11-60	8	126977933-126977933	T	Zm00001d010755	Zm00001d010755_T001	trps1;trehalose-6-phosphate synthase1	0.498647	3_prime_UTR_variant	-	-
11-60	8	126977933-126977933	T	Zm00001d010755	Zm00001d010755_T002	trps1;trehalose-6-phosphate synthase1	0.498647	3_prime_UTR_variant	-	-
11-60	8	126977933-126977933	T	Zm00001d010755	Zm00001d010755_T003	trps1;trehalose-6-phosphate synthase1	0.498647	3_prime_UTR_variant	-	-
11-60	8	126977933-126977933	T	Zm00001d010755	Zm00001d010755_T004	trps1;trehalose-6-phosphate synthase1	0.498647	3_prime_UTR_variant	-	-
11-60	8	126977933-126977933	T	Zm00001d010755	Zm00001d010755_T007	trps1;trehalose-6-phosphate synthase1	0.498647	3_prime_UTR_variant	-	-
11-60	8	126977933-126977933	T	Zm00001d010755	Zm00001d010755_T008	trps1;trehalose-6-phosphate synthase1	0.498647	3_prime_UTR_variant	-	-
11-60	8	126977933-126977933	T	Zm00001d010755	Zm00001d010755_T009	trps1;trehalose-6-phosphate synthase1	0.498647	3_prime_UTR_variant	-	-
11-60	8	126977933-126977933	T	Zm00001d010755	Zm00001d010755_T010	trps1;trehalose-6-phosphate synthase1	0.498647	3_prime_UTR_variant	-	-
11-60	8	126977933-126977933	T	Zm00001d010755	Zm00001d010755_T011	trps1;trehalose-6-phosphate synthase1	0.498647	3_prime_UTR_variant	-	-
11-60	8	126977933-126977933	T	Zm00001d010755	Zm00001d010755_T012	trps1;trehalose-6-phosphate synthase1	0.498647	3_prime_UTR_variant	-	-
11-60	8	126977933-126977933	T	Zm00001d010755	Zm00001d010755_T013	trps1;trehalose-6-phosphate synthase1	0.498647	3_prime_UTR_variant	-	-
11-60	8	126977933-126977933	T	Zm00001d010755	Zm00001d010755_T014	trps1;trehalose-6-phosphate synthase1	0.498647	3_prime_UTR_variant	-	-
11-60	8	126977933-126977933	T	Zm00001d010755	Zm00001d010755_T015	trps1;trehalose-6-phosphate synthase1	0.498647	3_prime_UTR_variant	-	-
11-60	8	126977933-126977933	T	Zm00001d010755	Zm00001d010755_T016	trps1;trehalose-6-phosphate synthase1	0.498647	3_prime_UTR_variant	-	-
11-60	8	126977933-126977933	T	Zm00001d010755	Zm00001d010755_T017	trps1;trehalose-6-phosphate synthase1	0.498647	3_prime_UTR_variant	-	-
11-60	8	126977933-126977933	T	Zm00001d010755	Zm00001d010755_T018	trps1;trehalose-6-phosphate synthase1	0.498647	3_prime_UTR_variant	-	-
11-60	8	126977933-126977933	T	Zm00001d010755	Zm00001d010755_T019	trps1;trehalose-6-phosphate synthase1	0.498647	3_prime_UTR_variant	-	-
11-60	8	126977933-126977933	T	Zm00001d010755	Zm00001d010755_T020	trps1;trehalose-6-phosphate synthase1	0.498647	3_prime_UTR_variant	-	-
11-60	8	126977933-126977933	T	Zm00001d010755	Zm00001d010755_T025	trps1;trehalose-6-phosphate synthase1	0.498647	3_prime_UTR_variant	-	-
11-60	8	126977933-126977933	T	Zm00001d010755	Zm00001d010755_T028	trps1;trehalose-6-phosphate synthase1	0.498647	3_prime_UTR_variant	-	-
11-60	8	126977933-126977933	T	Zm00001d010755	Zm00001d010755_T029	trps1;trehalose-6-phosphate synthase1	0.498647	3_prime_UTR_variant	-	-
11-60	8	126977933-126977933	T	Zm00001d010755	Zm00001d010755_T030	trps1;trehalose-6-phosphate synthase1	0.498647	3_prime_UTR_variant	-	-
11-60	8	126977933-126977933	T	Zm00001d010755	Zm00001d010755_T031	trps1;trehalose-6-phosphate synthase1	0.498647	3_prime_UTR_variant	-	-
11-60	8	126977933-126977933	T	Zm00001d010755	Zm00001d010755_T033	trps1;trehalose-6-phosphate synthase1	0.498647	3_prime_UTR_variant	-	-
11-60	8	126977933-126977933	T	Zm00001d010755	Zm00001d010755_T034	trps1;trehalose-6-phosphate synthase1	0.498647	3_prime_UTR_variant	-	-
11-60	8	126977933-126977933	T	Zm00001d010755	Zm00001d010755_T035	trps1;trehalose-6-phosphate synthase1	0.498647	3_prime_UTR_variant	-	-
11-60	8	126977933-126977933	T	Zm00001d010755	Zm00001d010755_T036	trps1;trehalose-6-phosphate synthase1	0.498647	3_prime_UTR_variant	-	-
11-60	8	126977933-126977933	T	Zm00001d010755	Zm00001d010755_T037	trps1;trehalose-6-phosphate synthase1	0.498647	3_prime_UTR_variant	-	-
11-60	8	126977933-126977933	T	Zm00001d010755	Zm00001d010755_T038	trps1;trehalose-6-phosphate synthase1	0.498647	downstream_gene_variant	-	-
11-60	8	126977933-126977933	T	Zm00001d010755	Zm00001d010755_T039	trps1;trehalose-6-phosphate synthase1	0.498647	3_prime_UTR_variant	-	-
11-60	8	151002540-151002540	G	Zm00001d011461	Zm00001d011461_T001	No annotated	4.60305	missense_variant	57	Q/P
11-60	8	162652317-162652317	C	Zm00001d011847	Zm00001d011847_T001	Putative HLH DNA-binding domain superfamily protein	0.409005	synonymous_variant	58	T
11-60	8	162652353-162652353	T	Zm00001d011847	Zm00001d011847_T001	Putative HLH DNA-binding domain superfamily protein	0.409005	synonymous_variant	70	G
11-60	8	162652425-162652425	G	Zm00001d011847	Zm00001d011847_T001	Putative HLH DNA-binding domain superfamily protein	0.409005	synonymous_variant	94	S
11-60	8	168007912-168007912	A	Zm00001d012088	Zm00001d012088_T001	No annotated	2.40367	synonymous_variant	72	E
11-60	8	168039379-168039379	T	Zm00001d012091	Zm00001d012091_T001	No annotated	0.255062	synonymous_variant	30	S
11-60	8	168039624-168039624	C	Zm00001d012091	Zm00001d012091_T001	No annotated	0.255062	missense_variant	112	G/A
11-60	8	168039719-168039719	A	Zm00001d012091	Zm00001d012091_T001	No annotated	0.255062	missense_variant	144	A/T
11-60	8	168039741-168039741	C	Zm00001d012091	Zm00001d012091_T001	No annotated	0.255062	missense_variant	151	G/A
11-60	8	168040057-168040057	C	Zm00001d012091	Zm00001d012091_T001	No annotated	0.255062	synonymous_variant	256	G
11-60	8	168040081-168040081	C	Zm00001d012091	Zm00001d012091_T001	No annotated	0.255062	synonymous_variant	264	G
11-60	8	169167197-169167197	C	Zm00001d012159	Zm00001d012159_T001	Beta-glucosidase 42	0.470263	synonymous_variant	50	K
11-60	8	169167197-169167197	C	Zm00001d012159	Zm00001d012159_T002	Beta-glucosidase 42	0.470263	3_prime_UTR_variant	-	-
11-60	8	169167197-169167197	C	Zm00001d012159	Zm00001d012159_T003	Beta-glucosidase 42	0.470263	synonymous_variant	308	K
11-60	8	169167197-169167197	C	Zm00001d012159	Zm00001d012159_T004	Beta-glucosidase 42	0.470263	synonymous_variant	114	K
11-60	8	169167197-169167197	C	Zm00001d012159	Zm00001d012159_T005	Beta-glucosidase 42	0.470263	synonymous_variant	328	K
11-60	8	169167197-169167197	C	Zm00001d012159	Zm00001d012159_T006	Beta-glucosidase 42	0.470263	synonymous_variant	328	K
11-60	8	169167233-169167233	G	Zm00001d012159	Zm00001d012159_T001	Beta-glucosidase 42	0.470263	synonymous_variant	38	A
11-60	8	169167233-169167233	G	Zm00001d012159	Zm00001d012159_T002	Beta-glucosidase 42	0.470263	3_prime_UTR_variant	-	-
11-60	8	169167233-169167233	G	Zm00001d012159	Zm00001d012159_T003	Beta-glucosidase 42	0.470263	synonymous_variant	296	A
11-60	8	169167233-169167233	G	Zm00001d012159	Zm00001d012159_T004	Beta-glucosidase 42	0.470263	synonymous_variant	102	A
11-60	8	169167233-169167233	G	Zm00001d012159	Zm00001d012159_T005	Beta-glucosidase 42	0.470263	synonymous_variant	316	A
11-60	8	169167233-169167233	G	Zm00001d012159	Zm00001d012159_T006	Beta-glucosidase 42	0.470263	synonymous_variant	316	A
11-60	9	20403194-20403194	G	Zm00001d045390	Zm00001d045390_T001	early nodulin-related	2.28373	synonymous_variant	111	A
11-60	9	20403194-20403194	G	Zm00001d045390	Zm00001d045390_T002	early nodulin-related	2.28373	synonymous_variant	111	A
11-60	9	111795211-111795211	T	Zm00001d046937	Zm00001d046937_T001	Basic leucine zipper 9	2.0366	3_prime_UTR_variant	-	-
11-60	9	111795368-111795368	C	Zm00001d046937	Zm00001d046937_T001	Basic leucine zipper 9	2.0366	3_prime_UTR_variant	-	-
11-60	9	111796077-111796077	A	Zm00001d046937	Zm00001d046937_T001	Basic leucine zipper 9	2.0366	synonymous_variant	147	D
11-60	9	111796128-111796128	G	Zm00001d046937	Zm00001d046937_T001	Basic leucine zipper 9	2.0366	synonymous_variant	130	N
11-60	9	140319634-140319634	A	Zm00001d047736	Zm00001d047736_T001	asn4;asparagine synthetase4:	3.17677	synonymous_variant	81	G
11-60	9	140320491-140320491	A	Zm00001d047736	Zm00001d047736_T001	asn4;asparagine synthetase4:	3.17677	missense_variant	265	G/E
11-60	9	140320973-140320973	A	Zm00001d047736	Zm00001d047736_T001	asn4;asparagine synthetase4:	3.17677	synonymous_variant	333	G
11-60	9	140321541-140321541	T	Zm00001d047736	Zm00001d047736_T001	asn4;asparagine synthetase4:	3.17677	synonymous_variant	451	T
11-60	9	140321630-140321630	A	Zm00001d047736	Zm00001d047736_T001	asn4;asparagine synthetase4:	3.17677	missense_variant	462	S/N
11-60	9	144513474-144513474	A	Zm00001d047893	Zm00001d047893_T001	pck2;phosphoenolpyruvate carboxykinase homolog2	2.26274	5_prime_UTR_variant	-	-
11-60	9	144513474-144513474	A	Zm00001d047893	Zm00001d047893_T002	pck2;phosphoenolpyruvate carboxykinase homolog2	2.26274	5_prime_UTR_variant	-	-
11-60	9	144513474-144513474	A	Zm00001d047893	Zm00001d047893_T003	pck2;phosphoenolpyruvate carboxykinase homolog2	2.26274	synonymous_variant	113	P
11-60	9	144513474-144513474	A	Zm00001d047893	Zm00001d047893_T004	pck2;phosphoenolpyruvate carboxykinase homolog2	2.26274	synonymous_variant	113	P
11-60	9	144514040-144514040	G	Zm00001d047893	Zm00001d047893_T001	pck2;phosphoenolpyruvate carboxykinase homolog2	2.26274	5_prime_UTR_variant	-	-
11-60	9	144514040-144514040	G	Zm00001d047893	Zm00001d047893_T002	pck2;phosphoenolpyruvate carboxykinase homolog2	2.26274	5_prime_UTR_variant	-	-
11-60	9	144514040-144514040	G	Zm00001d047893	Zm00001d047893_T003	pck2;phosphoenolpyruvate carboxykinase homolog2	2.26274	synonymous_variant	238	P
11-60	9	144514040-144514040	G	Zm00001d047893	Zm00001d047893_T004	pck2;phosphoenolpyruvate carboxykinase homolog2	2.26274	synonymous_variant	238	P
11-60	9	144515243-144515243	T	Zm00001d047893	Zm00001d047893_T001	pck2;phosphoenolpyruvate carboxykinase homolog2	2.26274	5_prime_UTR_variant	-	-
11-60	9	144515243-144515243	T	Zm00001d047893	Zm00001d047893_T002	pck2;phosphoenolpyruvate carboxykinase homolog2	2.26274	synonymous_variant	173	V
11-60	9	144515243-144515243	T	Zm00001d047893	Zm00001d047893_T003	pck2;phosphoenolpyruvate carboxykinase homolog2	2.26274	synonymous_variant	466	V
11-60	9	144515243-144515243	T	Zm00001d047893	Zm00001d047893_T004	pck2;phosphoenolpyruvate carboxykinase homolog2	2.26274	missense_variant	473	D/Y
11-60	9	144515942-144515942	T	Zm00001d047893	Zm00001d047893_T001	pck2;phosphoenolpyruvate carboxykinase homolog2	2.26274	synonymous_variant	131	Y
11-60	9	144515942-144515942	T	Zm00001d047893	Zm00001d047893_T002	pck2;phosphoenolpyruvate carboxykinase homolog2	2.26274	synonymous_variant	326	Y
11-60	9	144515942-144515942	T	Zm00001d047893	Zm00001d047893_T003	pck2;phosphoenolpyruvate carboxykinase homolog2	2.26274	synonymous_variant	619	Y
11-60	9	144515942-144515942	T	Zm00001d047893	Zm00001d047893_T004	pck2;phosphoenolpyruvate carboxykinase homolog2	2.26274	3_prime_UTR_variant	-	-
11-60	9	144516079-144516079	A	Zm00001d047893	Zm00001d047893_T001	pck2;phosphoenolpyruvate carboxykinase homolog2	2.26274	3_prime_UTR_variant	-	-
11-60	9	144516079-144516079	A	Zm00001d047893	Zm00001d047893_T002	pck2;phosphoenolpyruvate carboxykinase homolog2	2.26274	3_prime_UTR_variant	-	-
11-60	9	144516079-144516079	A	Zm00001d047893	Zm00001d047893_T003	pck2;phosphoenolpyruvate carboxykinase homolog2	2.26274	3_prime_UTR_variant	-	-
11-60	9	144516079-144516079	A	Zm00001d047893	Zm00001d047893_T004	pck2;phosphoenolpyruvate carboxykinase homolog2	2.26274	3_prime_UTR_variant	-	-
11-60	9	144516094-144516094	T	Zm00001d047893	Zm00001d047893_T001	pck2;phosphoenolpyruvate carboxykinase homolog2	2.26274	3_prime_UTR_variant	-	-
11-60	9	144516094-144516094	T	Zm00001d047893	Zm00001d047893_T002	pck2;phosphoenolpyruvate carboxykinase homolog2	2.26274	3_prime_UTR_variant	-	-
11-60	9	144516094-144516094	T	Zm00001d047893	Zm00001d047893_T003	pck2;phosphoenolpyruvate carboxykinase homolog2	2.26274	3_prime_UTR_variant	-	-
11-60	9	144516094-144516094	T	Zm00001d047893	Zm00001d047893_T004	pck2;phosphoenolpyruvate carboxykinase homolog2	2.26274	3_prime_UTR_variant	-	-
11-60	9	147118183-147118183	G	Zm00001d047981	Zm00001d047981_T001	Glutamate decarboxylase 1	3.33464	missense_variant	475	E/A
11-60	9	147118183-147118183	G	Zm00001d047981	Zm00001d047981_T002	Glutamate decarboxylase 1	3.33464	missense_variant	373	E/A
11-60	9	149249747-149249747	G	Zm00001d048065	Zm00001d048065_T001	Tubulin alpha-1 chain	2.10818	5_prime_UTR_variant	-	-
11-60	9	149249747-149249747	G	Zm00001d048065	Zm00001d048065_T002	Tubulin alpha-1 chain	2.10818	synonymous_variant	155	E
11-60	9	149249747-149249747	G	Zm00001d048065	Zm00001d048065_T003	Tubulin alpha-1 chain	2.10818	5_prime_UTR_variant	-	-
11-60	9	149249786-149249786	C	Zm00001d048065	Zm00001d048065_T001	Tubulin alpha-1 chain	2.10818	5_prime_UTR_variant	-	-
11-60	9	149249786-149249786	C	Zm00001d048065	Zm00001d048065_T002	Tubulin alpha-1 chain	2.10818	synonymous_variant	168	G
11-60	9	149249786-149249786	C	Zm00001d048065	Zm00001d048065_T003	Tubulin alpha-1 chain	2.10818	5_prime_UTR_variant	-	-
11-60	9	149253169-149253169	T	Zm00001d048065	Zm00001d048065_T001	Tubulin alpha-1 chain	2.10818	synonymous_variant	57	H
11-60	9	149253169-149253169	T	Zm00001d048065	Zm00001d048065_T002	Tubulin alpha-1 chain	2.10818	synonymous_variant	197	H
11-60	9	149253169-149253169	T	Zm00001d048065	Zm00001d048065_T003	Tubulin alpha-1 chain	2.10818	5_prime_UTR_variant	-	-
11-60	9	149253391-149253391	A	Zm00001d048065	Zm00001d048065_T001	Tubulin alpha-1 chain	2.10818	synonymous_variant	131	S
11-60	9	149253391-149253391	A	Zm00001d048065	Zm00001d048065_T002	Tubulin alpha-1 chain	2.10818	synonymous_variant	271	S
11-60	9	149253391-149253391	A	Zm00001d048065	Zm00001d048065_T003	Tubulin alpha-1 chain	2.10818	synonymous_variant	4	S
11-60	9	149253451-149253451	T	Zm00001d048065	Zm00001d048065_T001	Tubulin alpha-1 chain	2.10818	synonymous_variant	151	I
11-60	9	149253451-149253451	T	Zm00001d048065	Zm00001d048065_T002	Tubulin alpha-1 chain	2.10818	synonymous_variant	291	I
11-60	9	149253451-149253451	T	Zm00001d048065	Zm00001d048065_T003	Tubulin alpha-1 chain	2.10818	synonymous_variant	24	I
11-60	9	149253502-149253502	A	Zm00001d048065	Zm00001d048065_T001	Tubulin alpha-1 chain	2.10818	synonymous_variant	168	R
11-60	9	149253502-149253502	A	Zm00001d048065	Zm00001d048065_T002	Tubulin alpha-1 chain	2.10818	synonymous_variant	308	R
11-60	9	149253502-149253502	A	Zm00001d048065	Zm00001d048065_T003	Tubulin alpha-1 chain	2.10818	synonymous_variant	41	R
11-60	9	149253570-149253570	T	Zm00001d048065	Zm00001d048065_T001	Tubulin alpha-1 chain	2.10818	missense_variant	191	A/V
11-60	9	149253570-149253570	T	Zm00001d048065	Zm00001d048065_T002	Tubulin alpha-1 chain	2.10818	missense_variant	331	A/V
11-60	9	149253570-149253570	T	Zm00001d048065	Zm00001d048065_T003	Tubulin alpha-1 chain	2.10818	missense_variant	64	A/V
11-60	9	149253891-149253891	G	Zm00001d048065	Zm00001d048065_T001	Tubulin alpha-1 chain	2.10818	3_prime_UTR_variant	-	-
11-60	9	149253891-149253891	G	Zm00001d048065	Zm00001d048065_T002	Tubulin alpha-1 chain	2.10818	synonymous_variant	401	K
11-60	9	149253891-149253891	G	Zm00001d048065	Zm00001d048065_T003	Tubulin alpha-1 chain	2.10818	synonymous_variant	134	K
11-60	9	149253969-149253969	G	Zm00001d048065	Zm00001d048065_T001	Tubulin alpha-1 chain	2.10818	3_prime_UTR_variant	-	-
11-60	9	149253969-149253969	G	Zm00001d048065	Zm00001d048065_T002	Tubulin alpha-1 chain	2.10818	synonymous_variant	427	A
11-60	9	149253969-149253969	G	Zm00001d048065	Zm00001d048065_T003	Tubulin alpha-1 chain	2.10818	synonymous_variant	160	A
11-60	9	149254008-149254008	C	Zm00001d048065	Zm00001d048065_T001	Tubulin alpha-1 chain	2.10818	3_prime_UTR_variant	-	-
11-60	9	149254008-149254008	C	Zm00001d048065	Zm00001d048065_T002	Tubulin alpha-1 chain	2.10818	missense_variant	440	E/D
11-60	9	149254008-149254008	C	Zm00001d048065	Zm00001d048065_T003	Tubulin alpha-1 chain	2.10818	missense_variant	173	E/D
11-60	9	156766904-156766904	A	Zm00001d048461	Zm00001d048461_T001	bf1;blue fluorescent1	2.64229	synonymous_variant	289	I
11-60	9	156766904-156766904	A	Zm00001d048461	Zm00001d048461_T002	bf1;blue fluorescent1	2.64229	intron_variant	-	-
11-60	9	156766904-156766904	A	Zm00001d048461	Zm00001d048461_T003	bf1;blue fluorescent1	2.64229	synonymous_variant	253	I
11-60	9	156766904-156766904	A	Zm00001d048461	Zm00001d048461_T004	bf1;blue fluorescent1	2.64229	synonymous_variant	193	I
11-60	9	156767589-156767589	C	Zm00001d048461	Zm00001d048461_T001	bf1;blue fluorescent1	2.64229	splice_region_variant,synonymous_variant	345	V
11-60	9	156767589-156767589	C	Zm00001d048461	Zm00001d048461_T002	bf1;blue fluorescent1	2.64229	splice_region_variant,synonymous_variant	335	V
11-60	9	156767589-156767589	C	Zm00001d048461	Zm00001d048461_T003	bf1;blue fluorescent1	2.64229	splice_region_variant,synonymous_variant	309	V
11-60	9	156767589-156767589	C	Zm00001d048461	Zm00001d048461_T004	bf1;blue fluorescent1	2.64229	splice_region_variant,synonymous_variant	249	V
11-60	9	156767598-156767598	C	Zm00001d048461	Zm00001d048461_T001	bf1;blue fluorescent1	2.64229	synonymous_variant	348	A
11-60	9	156767598-156767598	C	Zm00001d048461	Zm00001d048461_T002	bf1;blue fluorescent1	2.64229	synonymous_variant	338	A
11-60	9	156767598-156767598	C	Zm00001d048461	Zm00001d048461_T003	bf1;blue fluorescent1	2.64229	synonymous_variant	312	A
11-60	9	156767598-156767598	C	Zm00001d048461	Zm00001d048461_T004	bf1;blue fluorescent1	2.64229	synonymous_variant	252	A
11-133	1	7878987-7878987	G	Zm00001d027540	Zm00001d027540_T001	gst12;glutathione S-transferase12	2.11385	synonymous_variant	167	T
11-133	1	7878987-7878987	G	Zm00001d027540	Zm00001d027540_T002	gst12;glutathione S-transferase12	2.11385	synonymous_variant	21	T
11-133	1	7878987-7878987	G	Zm00001d027541	Zm00001d027541_T001	csu454(gst);Â :	2.22769	downstream_gene_variant	-	-
11-133	1	7878987-7878987	G	Zm00001d027541	Zm00001d027541_T002	csu454(gst);Â :	2.22769	downstream_gene_variant	-	-
11-133	1	7879754-7879754	C	Zm00001d027540	Zm00001d027540_T001	gst12;glutathione S-transferase12	2.11385	synonymous_variant	12	A
11-133	1	7879754-7879754	C	Zm00001d027540	Zm00001d027540_T002	gst12;glutathione S-transferase12	2.11385	5_prime_UTR_variant	-	-
11-133	1	7879754-7879754	C	Zm00001d027541	Zm00001d027541_T001	csu454(gst);Â :	2.22769	downstream_gene_variant	-	-
11-133	1	7879754-7879754	C	Zm00001d027541	Zm00001d027541_T002	csu454(gst);Â :	2.22769	downstream_gene_variant	-	-
11-133	1	7882407-7882407	A	Zm00001d027540	Zm00001d027540_T001	gst12;glutathione S-transferase12	2.11385	upstream_gene_variant	-	-
11-133	1	7882407-7882407	A	Zm00001d027540	Zm00001d027540_T002	gst12;glutathione S-transferase12	2.11385	upstream_gene_variant	-	-
11-133	1	7882407-7882407	A	Zm00001d027541	Zm00001d027541_T001	csu454(gst);Â :	2.22769	3_prime_UTR_variant	-	-
11-133	1	7882407-7882407	A	Zm00001d027541	Zm00001d027541_T002	csu454(gst);Â :	2.22769	3_prime_UTR_variant	-	-
11-133	1	7882414-7882414	G	Zm00001d027540	Zm00001d027540_T001	gst12;glutathione S-transferase12	2.11385	upstream_gene_variant	-	-
11-133	1	7882414-7882414	G	Zm00001d027540	Zm00001d027540_T002	gst12;glutathione S-transferase12	2.11385	upstream_gene_variant	-	-
11-133	1	7882414-7882414	G	Zm00001d027541	Zm00001d027541_T001	csu454(gst);Â :	2.22769	3_prime_UTR_variant	-	-
11-133	1	7882414-7882414	G	Zm00001d027541	Zm00001d027541_T002	csu454(gst);Â :	2.22769	3_prime_UTR_variant	-	-
11-133	1	7882726-7882726	G	Zm00001d027540	Zm00001d027540_T001	gst12;glutathione S-transferase12	2.11385	upstream_gene_variant	-	-
11-133	1	7882726-7882726	G	Zm00001d027540	Zm00001d027540_T002	gst12;glutathione S-transferase12	2.11385	upstream_gene_variant	-	-
11-133	1	7882726-7882726	G	Zm00001d027541	Zm00001d027541_T001	csu454(gst);Â :	2.22769	synonymous_variant	128	T
11-133	1	7882726-7882726	G	Zm00001d027541	Zm00001d027541_T002	csu454(gst);Â :	2.22769	5_prime_UTR_variant	-	-
11-133	1	7883153-7883153	A	Zm00001d027540	Zm00001d027540_T001	gst12;glutathione S-transferase12	2.11385	upstream_gene_variant	-	-
11-133	1	7883153-7883153	A	Zm00001d027540	Zm00001d027540_T002	gst12;glutathione S-transferase12	2.11385	upstream_gene_variant	-	-
11-133	1	7883153-7883153	A	Zm00001d027541	Zm00001d027541_T001	csu454(gst);Â :	2.22769	synonymous_variant	48	I
11-133	1	7883153-7883153	A	Zm00001d027541	Zm00001d027541_T002	csu454(gst);Â :	2.22769	upstream_gene_variant	-	-
11-133	1	7883171-7883171	A	Zm00001d027540	Zm00001d027540_T001	gst12;glutathione S-transferase12	2.11385	upstream_gene_variant	-	-
11-133	1	7883171-7883171	A	Zm00001d027540	Zm00001d027540_T002	gst12;glutathione S-transferase12	2.11385	upstream_gene_variant	-	-
11-133	1	7883171-7883171	A	Zm00001d027541	Zm00001d027541_T001	csu454(gst);Â :	2.22769	synonymous_variant	42	H
11-133	1	7883171-7883171	A	Zm00001d027541	Zm00001d027541_T002	csu454(gst);Â :	2.22769	upstream_gene_variant	-	-
11-133	1	7883291-7883291	C	Zm00001d027540	Zm00001d027540_T001	gst12;glutathione S-transferase12	2.11385	upstream_gene_variant	-	-
11-133	1	7883291-7883291	C	Zm00001d027540	Zm00001d027540_T002	gst12;glutathione S-transferase12	2.11385	upstream_gene_variant	-	-
11-133	1	7883291-7883291	C	Zm00001d027541	Zm00001d027541_T001	csu454(gst);Â :	2.22769	synonymous_variant	2	A
11-133	1	7883291-7883291	C	Zm00001d027541	Zm00001d027541_T002	csu454(gst);Â :	2.22769	upstream_gene_variant	-	-
11-133	1	7883316-7883316	G	Zm00001d027540	Zm00001d027540_T001	gst12;glutathione S-transferase12	2.11385	upstream_gene_variant	-	-
11-133	1	7883316-7883316	G	Zm00001d027540	Zm00001d027540_T002	gst12;glutathione S-transferase12	2.11385	upstream_gene_variant	-	-
11-133	1	7883316-7883316	G	Zm00001d027541	Zm00001d027541_T001	csu454(gst);Â :	2.22769	5_prime_UTR_variant	-	-
11-133	1	7883316-7883316	G	Zm00001d027541	Zm00001d027541_T002	csu454(gst);Â :	2.22769	upstream_gene_variant	-	-
11-133	1	10576240-10576240	A	Zm00001d022669	Zm00001d022669_T001	No annotated	8.78895	non_coding_transcript_exon_variant	-	-
11-133	1	10576247-10576247	C	Zm00001d022669	Zm00001d022669_T001	No annotated	8.78895	non_coding_transcript_exon_variant	-	-
11-133	1	32294972-32294972	A	Zm00001d028367	Zm00001d028367_T001	Purple acid phosphatase 3	2.79053	synonymous_variant	31	R
11-133	1	32294972-32294972	A	Zm00001d028367	Zm00001d028367_T002	Purple acid phosphatase 3	2.79053	synonymous_variant	31	R
11-133	1	32294972-32294972	A	Zm00001d028367	Zm00001d028367_T003	Purple acid phosphatase 3	2.79053	synonymous_variant	31	R
11-133	1	32294972-32294972	A	Zm00001d028367	Zm00001d028367_T004	Purple acid phosphatase 3	2.79053	synonymous_variant	31	R
11-133	1	53190789-53190789	T	Zm00001d028968	Zm00001d028968_T001	Chaperone protein dnaJ 20 chloroplastic	0.171508	missense_variant	16	G/S
11-133	1	53190799-53190799	T	Zm00001d028968	Zm00001d028968_T001	Chaperone protein dnaJ 20 chloroplastic	0.171508	synonymous_variant	12	G
11-133	1	81795298-81795298	A	Zm00001d029662	Zm00001d029662_T001	bnlg2295;Â :	2.08427	synonymous_variant	240	P
11-133	1	81795549-81795549	G	Zm00001d029662	Zm00001d029662_T001	bnlg2295;Â :	2.08427	synonymous_variant	293	G
11-133	1	83058813-83058813	A	Zm00001d029699	Zm00001d029699_T001	gst42;glutathione transferase42:	2.40452	intron_variant	-	-
11-133	1	83058813-83058813	A	Zm00001d029699	Zm00001d029699_T002	gst42;glutathione transferase42:	2.40452	missense_variant	71	V/I
11-133	1	167087377-167087377	C	Zm00001d030915	Zm00001d030915_T001	No annotated	0.179339	missense_variant	66	N/T
11-133	1	209722085-209722085	A	Zm00001d032024	Zm00001d032024_T001	myb38;myb transcription factor38	0.261246	synonymous_variant	254	K
11-133	1	209722085-209722085	A	Zm00001d032024	Zm00001d032024_T002	myb38;myb transcription factor38	0.261246	synonymous_variant	10	K
11-133	1	225028703-225028703	T	Zm00001d032386	Zm00001d032386_T001	pfk2;phosphofructose kinase2:	0.374864	synonymous_variant	227	Q
11-133	1	225028703-225028703	T	Zm00001d032386	Zm00001d032386_T002	pfk2;phosphofructose kinase2:	0.374864	synonymous_variant	213	Q
11-133	1	225028703-225028703	T	Zm00001d032386	Zm00001d032386_T003	pfk2;phosphofructose kinase2:	0.374864	synonymous_variant	277	Q
11-133	1	225028703-225028703	T	Zm00001d032386	Zm00001d032386_T004	pfk2;phosphofructose kinase2:	0.374864	3_prime_UTR_variant	-	-
11-133	1	225028703-225028703	T	Zm00001d032386	Zm00001d032386_T005	pfk2;phosphofructose kinase2:	0.374864	synonymous_variant	107	Q
11-133	1	225028703-225028703	T	Zm00001d032386	Zm00001d032386_T006	pfk2;phosphofructose kinase2:	0.374864	synonymous_variant	277	Q
11-133	1	225028703-225028703	T	Zm00001d032386	Zm00001d032386_T007	pfk2;phosphofructose kinase2:	0.374864	synonymous_variant	277	Q
11-133	1	240405492-240405492	T	Zm00001d032857	Zm00001d032857_T001	Protein kinase superfamily protein	0.483893	synonymous_variant	169	A
11-133	1	240405492-240405492	T	Zm00001d032857	Zm00001d032857_T002	Protein kinase superfamily protein	0.483893	synonymous_variant	169	A
11-133	1	240405492-240405492	T	Zm00001d032857	Zm00001d032857_T003	Protein kinase superfamily protein	0.483893	synonymous_variant	169	A
11-133	1	240405492-240405492	T	Zm00001d032857	Zm00001d032857_T004	Protein kinase superfamily protein	0.483893	synonymous_variant	155	A
11-133	1	240405522-240405522	C	Zm00001d032857	Zm00001d032857_T001	Protein kinase superfamily protein	0.483893	synonymous_variant	179	A
11-133	1	240405522-240405522	C	Zm00001d032857	Zm00001d032857_T002	Protein kinase superfamily protein	0.483893	synonymous_variant	179	A
11-133	1	240405522-240405522	C	Zm00001d032857	Zm00001d032857_T003	Protein kinase superfamily protein	0.483893	synonymous_variant	179	A
11-133	1	240405522-240405522	C	Zm00001d032857	Zm00001d032857_T004	Protein kinase superfamily protein	0.483893	synonymous_variant	165	A
11-133	1	240406799-240406799	G	Zm00001d032857	Zm00001d032857_T001	Protein kinase superfamily protein	0.483893	synonymous_variant	321	R
11-133	1	240406799-240406799	G	Zm00001d032857	Zm00001d032857_T002	Protein kinase superfamily protein	0.483893	synonymous_variant	321	R
11-133	1	240406799-240406799	G	Zm00001d032857	Zm00001d032857_T003	Protein kinase superfamily protein	0.483893	synonymous_variant	321	R
11-133	1	240406799-240406799	G	Zm00001d032857	Zm00001d032857_T004	Protein kinase superfamily protein	0.483893	synonymous_variant	307	R
11-133	1	240406830-240406830	A	Zm00001d032857	Zm00001d032857_T001	Protein kinase superfamily protein	0.483893	missense_variant	332	D/N
11-133	1	240406830-240406830	A	Zm00001d032857	Zm00001d032857_T002	Protein kinase superfamily protein	0.483893	missense_variant	332	D/N
11-133	1	240406830-240406830	A	Zm00001d032857	Zm00001d032857_T003	Protein kinase superfamily protein	0.483893	missense_variant	332	D/N
11-133	1	240406830-240406830	A	Zm00001d032857	Zm00001d032857_T004	Protein kinase superfamily protein	0.483893	missense_variant	318	D/N
11-133	1	240406905-240406905	T	Zm00001d032857	Zm00001d032857_T001	Protein kinase superfamily protein	0.483893	missense_variant	357	S/C
11-133	1	240406905-240406905	T	Zm00001d032857	Zm00001d032857_T002	Protein kinase superfamily protein	0.483893	missense_variant	357	S/C
11-133	1	240406905-240406905	T	Zm00001d032857	Zm00001d032857_T003	Protein kinase superfamily protein	0.483893	missense_variant	357	S/C
11-133	1	240406905-240406905	T	Zm00001d032857	Zm00001d032857_T004	Protein kinase superfamily protein	0.483893	missense_variant	343	S/C
11-133	1	240407051-240407051	A	Zm00001d032857	Zm00001d032857_T001	Protein kinase superfamily protein	0.483893	synonymous_variant	405	L
11-133	1	240407051-240407051	A	Zm00001d032857	Zm00001d032857_T002	Protein kinase superfamily protein	0.483893	synonymous_variant	405	L
11-133	1	240407051-240407051	A	Zm00001d032857	Zm00001d032857_T003	Protein kinase superfamily protein	0.483893	synonymous_variant	405	L
11-133	1	240407051-240407051	A	Zm00001d032857	Zm00001d032857_T004	Protein kinase superfamily protein	0.483893	synonymous_variant	391	L
11-133	1	252442696-252442696	T	Zm00001d033158	Zm00001d033158_T001	Transcription factor jumonji (jmjC) domain-containing protein	0.281033	synonymous_variant	948	S
11-133	1	252442696-252442696	T	Zm00001d033158	Zm00001d033158_T002	Transcription factor jumonji (jmjC) domain-containing protein	0.281033	synonymous_variant	1027	S
11-133	1	252442696-252442696	T	Zm00001d033158	Zm00001d033158_T003	Transcription factor jumonji (jmjC) domain-containing protein	0.281033	synonymous_variant	956	S
11-133	1	252442696-252442696	T	Zm00001d033158	Zm00001d033158_T004	Transcription factor jumonji (jmjC) domain-containing protein	0.281033	synonymous_variant	971	S
11-133	1	252442696-252442696	T	Zm00001d033158	Zm00001d033158_T005	Transcription factor jumonji (jmjC) domain-containing protein	0.281033	synonymous_variant	966	S
11-133	1	252442696-252442696	T	Zm00001d033158	Zm00001d033158_T006	Transcription factor jumonji (jmjC) domain-containing protein	0.281033	3_prime_UTR_variant	-	-
11-133	1	252442696-252442696	T	Zm00001d033158	Zm00001d033158_T007	Transcription factor jumonji (jmjC) domain-containing protein	0.281033	synonymous_variant	868	S
11-133	1	252442696-252442696	T	Zm00001d033158	Zm00001d033158_T008	Transcription factor jumonji (jmjC) domain-containing protein	0.281033	synonymous_variant	700	S
11-133	1	252442696-252442696	T	Zm00001d033158	Zm00001d033158_T009	Transcription factor jumonji (jmjC) domain-containing protein	0.281033	3_prime_UTR_variant	-	-
11-133	1	252442696-252442696	T	Zm00001d033158	Zm00001d033158_T010	Transcription factor jumonji (jmjC) domain-containing protein	0.281033	synonymous_variant	868	S
11-133	1	252442696-252442696	T	Zm00001d033158	Zm00001d033158_T011	Transcription factor jumonji (jmjC) domain-containing protein	0.281033	synonymous_variant	767	S
11-133	1	257311130-257311130	T	Zm00001d033279	Zm00001d033279_T001	Leucine-rich repeat extensin-like protein 6	0.226354	synonymous_variant	267	C
11-133	1	257623804-257623804	A	Zm00001d033286	Zm00001d033286_T001	Phenylalanine ammonia-lyase 1	2.79448	missense_variant	381	D/N
11-133	1	273755517-273755517	T	Zm00001d033790	Zm00001d033790_T001	Actin-1	2.57784	synonymous_variant	28	A
11-133	1	273755517-273755517	T	Zm00001d033790	Zm00001d033790_T002	Actin-1	2.57784	synonymous_variant	28	A
11-133	1	273755517-273755517	T	Zm00001d033790	Zm00001d033790_T003	Actin-1	2.57784	synonymous_variant	28	A
11-133	1	273755517-273755517	T	Zm00001d033790	Zm00001d033790_T004	Actin-1	2.57784	upstream_gene_variant	-	-
11-133	1	273756887-273756887	G	Zm00001d033790	Zm00001d033790_T001	Actin-1	2.57784	3_prime_UTR_variant	-	-
11-133	1	273756887-273756887	G	Zm00001d033790	Zm00001d033790_T002	Actin-1	2.57784	3_prime_UTR_variant	-	-
11-133	1	273756887-273756887	G	Zm00001d033790	Zm00001d033790_T003	Actin-1	2.57784	3_prime_UTR_variant	-	-
11-133	1	273756887-273756887	G	Zm00001d033790	Zm00001d033790_T004	Actin-1	2.57784	intron_variant	-	-
11-133	1	273756893-273756893	A	Zm00001d033790	Zm00001d033790_T001	Actin-1	2.57784	3_prime_UTR_variant	-	-
11-133	1	273756893-273756893	A	Zm00001d033790	Zm00001d033790_T002	Actin-1	2.57784	3_prime_UTR_variant	-	-
11-133	1	273756893-273756893	A	Zm00001d033790	Zm00001d033790_T003	Actin-1	2.57784	3_prime_UTR_variant	-	-
11-133	1	273756893-273756893	A	Zm00001d033790	Zm00001d033790_T004	Actin-1	2.57784	intron_variant	-	-
11-133	1	277729329-277729329	A	Zm00001d033896	Zm00001d033896_T001	lw1;lemon white1	0.387235	synonymous_variant	105	G
11-133	1	278821619-278821619	C	Zm00001d033931	Zm00001d033931_T001	Alcohol dehydrogenase 1	0.259839	3_prime_UTR_variant	-	-
11-133	1	278821619-278821619	C	Zm00001d033931	Zm00001d033931_T002	Alcohol dehydrogenase 1	0.259839	3_prime_UTR_variant	-	-
11-133	1	278821619-278821619	C	Zm00001d033931	Zm00001d033931_T003	Alcohol dehydrogenase 1	0.259839	3_prime_UTR_variant	-	-
11-133	1	278821619-278821619	C	Zm00001d033931	Zm00001d033931_T004	Alcohol dehydrogenase 1	0.259839	3_prime_UTR_variant	-	-
11-133	1	278821619-278821619	C	Zm00001d033931	Zm00001d033931_T005	Alcohol dehydrogenase 1	0.259839	3_prime_UTR_variant	-	-
11-133	1	278821619-278821619	C	Zm00001d033931	Zm00001d033931_T006	Alcohol dehydrogenase 1	0.259839	3_prime_UTR_variant	-	-
11-133	1	278821619-278821619	C	Zm00001d033931	Zm00001d033931_T007	Alcohol dehydrogenase 1	0.259839	3_prime_UTR_variant	-	-
11-133	1	278822013-278822013	C	Zm00001d033931	Zm00001d033931_T001	Alcohol dehydrogenase 1	0.259839	synonymous_variant	298	P
11-133	1	278822013-278822013	C	Zm00001d033931	Zm00001d033931_T002	Alcohol dehydrogenase 1	0.259839	synonymous_variant	298	P
11-133	1	278822013-278822013	C	Zm00001d033931	Zm00001d033931_T003	Alcohol dehydrogenase 1	0.259839	synonymous_variant	187	P
11-133	1	278822013-278822013	C	Zm00001d033931	Zm00001d033931_T004	Alcohol dehydrogenase 1	0.259839	synonymous_variant	71	P
11-133	1	278822013-278822013	C	Zm00001d033931	Zm00001d033931_T005	Alcohol dehydrogenase 1	0.259839	synonymous_variant	279	P
11-133	1	278822013-278822013	C	Zm00001d033931	Zm00001d033931_T006	Alcohol dehydrogenase 1	0.259839	synonymous_variant	187	P
11-133	1	278822013-278822013	C	Zm00001d033931	Zm00001d033931_T007	Alcohol dehydrogenase 1	0.259839	synonymous_variant	280	P
11-133	1	278822031-278822031	G	Zm00001d033931	Zm00001d033931_T001	Alcohol dehydrogenase 1	0.259839	synonymous_variant	292	A
11-133	1	278822031-278822031	G	Zm00001d033931	Zm00001d033931_T002	Alcohol dehydrogenase 1	0.259839	synonymous_variant	292	A
11-133	1	278822031-278822031	G	Zm00001d033931	Zm00001d033931_T003	Alcohol dehydrogenase 1	0.259839	synonymous_variant	181	A
11-133	1	278822031-278822031	G	Zm00001d033931	Zm00001d033931_T004	Alcohol dehydrogenase 1	0.259839	synonymous_variant	65	A
11-133	1	278822031-278822031	G	Zm00001d033931	Zm00001d033931_T005	Alcohol dehydrogenase 1	0.259839	synonymous_variant	273	A
11-133	1	278822031-278822031	G	Zm00001d033931	Zm00001d033931_T006	Alcohol dehydrogenase 1	0.259839	synonymous_variant	181	A
11-133	1	278822031-278822031	G	Zm00001d033931	Zm00001d033931_T007	Alcohol dehydrogenase 1	0.259839	synonymous_variant	274	A
11-133	1	278822173-278822173	G	Zm00001d033931	Zm00001d033931_T001	Alcohol dehydrogenase 1	0.259839	synonymous_variant	275	I
11-133	1	278822173-278822173	G	Zm00001d033931	Zm00001d033931_T002	Alcohol dehydrogenase 1	0.259839	synonymous_variant	275	I
11-133	1	278822173-278822173	G	Zm00001d033931	Zm00001d033931_T003	Alcohol dehydrogenase 1	0.259839	synonymous_variant	164	I
11-133	1	278822173-278822173	G	Zm00001d033931	Zm00001d033931_T004	Alcohol dehydrogenase 1	0.259839	synonymous_variant	48	I
11-133	1	278822173-278822173	G	Zm00001d033931	Zm00001d033931_T005	Alcohol dehydrogenase 1	0.259839	synonymous_variant	256	I
11-133	1	278822173-278822173	G	Zm00001d033931	Zm00001d033931_T006	Alcohol dehydrogenase 1	0.259839	synonymous_variant	164	I
11-133	1	278822173-278822173	G	Zm00001d033931	Zm00001d033931_T007	Alcohol dehydrogenase 1	0.259839	synonymous_variant	257	I
11-133	1	278822194-278822194	G	Zm00001d033931	Zm00001d033931_T001	Alcohol dehydrogenase 1	0.259839	synonymous_variant	268	S
11-133	1	278822194-278822194	G	Zm00001d033931	Zm00001d033931_T002	Alcohol dehydrogenase 1	0.259839	synonymous_variant	268	S
11-133	1	278822194-278822194	G	Zm00001d033931	Zm00001d033931_T003	Alcohol dehydrogenase 1	0.259839	synonymous_variant	157	S
11-133	1	278822194-278822194	G	Zm00001d033931	Zm00001d033931_T004	Alcohol dehydrogenase 1	0.259839	synonymous_variant	41	S
11-133	1	278822194-278822194	G	Zm00001d033931	Zm00001d033931_T005	Alcohol dehydrogenase 1	0.259839	synonymous_variant	249	S
11-133	1	278822194-278822194	G	Zm00001d033931	Zm00001d033931_T006	Alcohol dehydrogenase 1	0.259839	synonymous_variant	157	S
11-133	1	278822194-278822194	G	Zm00001d033931	Zm00001d033931_T007	Alcohol dehydrogenase 1	0.259839	synonymous_variant	250	S
11-133	1	278822329-278822329	C	Zm00001d033931	Zm00001d033931_T001	Alcohol dehydrogenase 1	0.259839	synonymous_variant	252	P
11-133	1	278822329-278822329	C	Zm00001d033931	Zm00001d033931_T002	Alcohol dehydrogenase 1	0.259839	synonymous_variant	252	P
11-133	1	278822329-278822329	C	Zm00001d033931	Zm00001d033931_T003	Alcohol dehydrogenase 1	0.259839	synonymous_variant	141	P
11-133	1	278822329-278822329	C	Zm00001d033931	Zm00001d033931_T004	Alcohol dehydrogenase 1	0.259839	intron_variant	-	-
11-133	1	278822329-278822329	C	Zm00001d033931	Zm00001d033931_T005	Alcohol dehydrogenase 1	0.259839	synonymous_variant	233	P
11-133	1	278822329-278822329	C	Zm00001d033931	Zm00001d033931_T006	Alcohol dehydrogenase 1	0.259839	synonymous_variant	141	P
11-133	1	278822329-278822329	C	Zm00001d033931	Zm00001d033931_T007	Alcohol dehydrogenase 1	0.259839	synonymous_variant	234	P
11-133	1	278823064-278823064	A	Zm00001d033931	Zm00001d033931_T001	Alcohol dehydrogenase 1	0.259839	splice_region_variant,synonymous_variant	181	T
11-133	1	278823064-278823064	A	Zm00001d033931	Zm00001d033931_T002	Alcohol dehydrogenase 1	0.259839	splice_region_variant,synonymous_variant	181	T
11-133	1	278823064-278823064	A	Zm00001d033931	Zm00001d033931_T003	Alcohol dehydrogenase 1	0.259839	splice_region_variant,synonymous_variant	70	T
11-133	1	278823064-278823064	A	Zm00001d033931	Zm00001d033931_T004	Alcohol dehydrogenase 1	0.259839	intron_variant	-	-
11-133	1	278823064-278823064	A	Zm00001d033931	Zm00001d033931_T005	Alcohol dehydrogenase 1	0.259839	splice_region_variant,synonymous_variant	162	T
11-133	1	278823064-278823064	A	Zm00001d033931	Zm00001d033931_T006	Alcohol dehydrogenase 1	0.259839	splice_region_variant,synonymous_variant	70	T
11-133	1	278823064-278823064	A	Zm00001d033931	Zm00001d033931_T007	Alcohol dehydrogenase 1	0.259839	splice_region_variant,synonymous_variant	163	T
11-133	1	278823227-278823227	C	Zm00001d033931	Zm00001d033931_T001	Alcohol dehydrogenase 1	0.259839	missense_variant	127	A/G
11-133	1	278823227-278823227	C	Zm00001d033931	Zm00001d033931_T002	Alcohol dehydrogenase 1	0.259839	missense_variant	127	A/G
11-133	1	278823227-278823227	C	Zm00001d033931	Zm00001d033931_T003	Alcohol dehydrogenase 1	0.259839	missense_variant	16	A/G
11-133	1	278823227-278823227	C	Zm00001d033931	Zm00001d033931_T004	Alcohol dehydrogenase 1	0.259839	intron_variant	-	-
11-133	1	278823227-278823227	C	Zm00001d033931	Zm00001d033931_T005	Alcohol dehydrogenase 1	0.259839	missense_variant	108	A/G
11-133	1	278823227-278823227	C	Zm00001d033931	Zm00001d033931_T006	Alcohol dehydrogenase 1	0.259839	missense_variant	16	A/G
11-133	1	278823227-278823227	C	Zm00001d033931	Zm00001d033931_T007	Alcohol dehydrogenase 1	0.259839	missense_variant	109	A/G
11-133	1	278823247-278823247	A	Zm00001d033931	Zm00001d033931_T001	Alcohol dehydrogenase 1	0.259839	synonymous_variant	120	T
11-133	1	278823247-278823247	A	Zm00001d033931	Zm00001d033931_T002	Alcohol dehydrogenase 1	0.259839	synonymous_variant	120	T
11-133	1	278823247-278823247	A	Zm00001d033931	Zm00001d033931_T003	Alcohol dehydrogenase 1	0.259839	synonymous_variant	9	T
11-133	1	278823247-278823247	A	Zm00001d033931	Zm00001d033931_T004	Alcohol dehydrogenase 1	0.259839	intron_variant	-	-
11-133	1	278823247-278823247	A	Zm00001d033931	Zm00001d033931_T005	Alcohol dehydrogenase 1	0.259839	synonymous_variant	101	T
11-133	1	278823247-278823247	A	Zm00001d033931	Zm00001d033931_T006	Alcohol dehydrogenase 1	0.259839	synonymous_variant	9	T
11-133	1	278823247-278823247	A	Zm00001d033931	Zm00001d033931_T007	Alcohol dehydrogenase 1	0.259839	synonymous_variant	102	T
11-133	1	278823264-278823264	A	Zm00001d033931	Zm00001d033931_T001	Alcohol dehydrogenase 1	0.259839	synonymous_variant	115	L
11-133	1	278823264-278823264	A	Zm00001d033931	Zm00001d033931_T002	Alcohol dehydrogenase 1	0.259839	synonymous_variant	115	L
11-133	1	278823264-278823264	A	Zm00001d033931	Zm00001d033931_T003	Alcohol dehydrogenase 1	0.259839	synonymous_variant	4	L
11-133	1	278823264-278823264	A	Zm00001d033931	Zm00001d033931_T004	Alcohol dehydrogenase 1	0.259839	intron_variant	-	-
11-133	1	278823264-278823264	A	Zm00001d033931	Zm00001d033931_T005	Alcohol dehydrogenase 1	0.259839	synonymous_variant	96	L
11-133	1	278823264-278823264	A	Zm00001d033931	Zm00001d033931_T006	Alcohol dehydrogenase 1	0.259839	synonymous_variant	4	L
11-133	1	278823264-278823264	A	Zm00001d033931	Zm00001d033931_T007	Alcohol dehydrogenase 1	0.259839	synonymous_variant	97	L
11-133	1	278823301-278823301	G	Zm00001d033931	Zm00001d033931_T001	Alcohol dehydrogenase 1	0.259839	synonymous_variant	102	C
11-133	1	278823301-278823301	G	Zm00001d033931	Zm00001d033931_T002	Alcohol dehydrogenase 1	0.259839	synonymous_variant	102	C
11-133	1	278823301-278823301	G	Zm00001d033931	Zm00001d033931_T003	Alcohol dehydrogenase 1	0.259839	5_prime_UTR_variant	-	-
11-133	1	278823301-278823301	G	Zm00001d033931	Zm00001d033931_T004	Alcohol dehydrogenase 1	0.259839	intron_variant	-	-
11-133	1	278823301-278823301	G	Zm00001d033931	Zm00001d033931_T005	Alcohol dehydrogenase 1	0.259839	synonymous_variant	83	C
11-133	1	278823301-278823301	G	Zm00001d033931	Zm00001d033931_T006	Alcohol dehydrogenase 1	0.259839	5_prime_UTR_variant	-	-
11-133	1	278823301-278823301	G	Zm00001d033931	Zm00001d033931_T007	Alcohol dehydrogenase 1	0.259839	synonymous_variant	84	C
11-133	1	281626526-281626526	G	Zm00001d034032	Zm00001d034032_T001	Protein STRICTOSIDINE SYNTHASE-LIKE 3	2.06725	synonymous_variant	524	S
11-133	1	281626550-281626550	C	Zm00001d034032	Zm00001d034032_T001	Protein STRICTOSIDINE SYNTHASE-LIKE 3	2.06725	synonymous_variant	516	K
11-133	1	281626645-281626645	G	Zm00001d034032	Zm00001d034032_T001	Protein STRICTOSIDINE SYNTHASE-LIKE 3	2.06725	missense_variant	485	V/L
11-133	1	281626759-281626759	C	Zm00001d034032	Zm00001d034032_T001	Protein STRICTOSIDINE SYNTHASE-LIKE 3	2.06725	missense_variant	447	S/G
11-133	1	281626985-281626985	G	Zm00001d034032	Zm00001d034032_T001	Protein STRICTOSIDINE SYNTHASE-LIKE 3	2.06725	synonymous_variant	391	R
11-133	1	281626997-281626997	A	Zm00001d034032	Zm00001d034032_T001	Protein STRICTOSIDINE SYNTHASE-LIKE 3	2.06725	synonymous_variant	387	C
11-133	1	281629872-281629872	T	Zm00001d034032	Zm00001d034032_T001	Protein STRICTOSIDINE SYNTHASE-LIKE 3	2.06725	missense_variant	162	G/S
11-133	1	281629885-281629885	G	Zm00001d034032	Zm00001d034032_T001	Protein STRICTOSIDINE SYNTHASE-LIKE 3	2.06725	synonymous_variant	157	G
11-133	1	281629951-281629951	A	Zm00001d034032	Zm00001d034032_T001	Protein STRICTOSIDINE SYNTHASE-LIKE 3	2.06725	synonymous_variant	135	G
11-133	1	281761976-281761976	T	Zm00001d034035	Zm00001d034035_T001	gsht1;glutathione transporter1:	0.238955	synonymous_variant	327	I
11-133	1	281761976-281761976	T	Zm00001d034035	Zm00001d034035_T002	gsht1;glutathione transporter1:	0.238955	splice_region_variant,intron_variant	-	-
11-133	1	283422692-283422692	A	Zm00001d034077	Zm00001d034077_T001	No annotated	2.35569	synonymous_variant	153	P
11-133	1	283422692-283422692	A	Zm00001d034077	Zm00001d034077_T002	No annotated	2.35569	missense_variant	125	R/C
11-133	1	298061698-298061698	A	Zm00001d034621	Zm00001d034621_T001	Protein trichome birefringence-like 32	3.16712	synonymous_variant	175	V
11-133	1	298061698-298061698	A	Zm00001d034621	Zm00001d034621_T002	Protein trichome birefringence-like 32	3.16712	synonymous_variant	175	V
11-133	1	298061698-298061698	A	Zm00001d034621	Zm00001d034621_T003	Protein trichome birefringence-like 32	3.16712	downstream_gene_variant	-	-
11-133	10	4294901-4294901	A	Zm00001d023379	Zm00001d023379_T001	pyk2;pyruvate kinase2:	0.379226	synonymous_variant	374	F
11-133	10	4294901-4294901	A	Zm00001d023379	Zm00001d023379_T002	pyk2;pyruvate kinase2:	0.379226	3_prime_UTR_variant	-	-
11-133	10	4294913-4294913	T	Zm00001d023379	Zm00001d023379_T001	pyk2;pyruvate kinase2:	0.379226	splice_region_variant,synonymous_variant	370	A
11-133	10	4294913-4294913	T	Zm00001d023379	Zm00001d023379_T002	pyk2;pyruvate kinase2:	0.379226	splice_region_variant,3_prime_UTR_variant	-	-
11-133	10	22870029-22870029	G	Zm00001d023811	Zm00001d023811_T001	Pathogenesis-related protein STH-21	0.384035	synonymous_variant	120	V
11-133	10	61487585-61487585	T	Zm00001d024281	Zm00001d024281_T001	pao1;polyamine oxidase1	2.56557	synonymous_variant	420	R
11-133	10	61488186-61488186	T	Zm00001d024281	Zm00001d024281_T001	pao1;polyamine oxidase1	2.56557	synonymous_variant	294	A
11-133	10	61488870-61488870	C	Zm00001d024281	Zm00001d024281_T001	pao1;polyamine oxidase1	2.56557	synonymous_variant	131	V
11-133	10	95933472-95933472	A	Zm00001d024939	Zm00001d024939_T001	Phosphoglycerate mutase-like protein	0.441079	missense_variant	258	N/Y
11-133	10	95933472-95933472	A	Zm00001d024939	Zm00001d024939_T002	Phosphoglycerate mutase-like protein	0.441079	missense_variant	294	N/Y
11-133	10	95933472-95933472	A	Zm00001d024939	Zm00001d024939_T003	Phosphoglycerate mutase-like protein	0.441079	missense_variant	258	N/Y
11-133	10	95933472-95933472	A	Zm00001d024939	Zm00001d024939_T004	Phosphoglycerate mutase-like protein	0.441079	missense_variant	171	N/Y
11-133	10	95933472-95933472	A	Zm00001d024939	Zm00001d024939_T005	Phosphoglycerate mutase-like protein	0.441079	missense_variant	258	N/Y
11-133	10	95933472-95933472	A	Zm00001d024939	Zm00001d024939_T006	Phosphoglycerate mutase-like protein	0.441079	3_prime_UTR_variant	-	-
11-133	10	95933472-95933472	A	Zm00001d024939	Zm00001d024939_T007	Phosphoglycerate mutase-like protein	0.441079	3_prime_UTR_variant	-	-
11-133	10	95933634-95933634	A	Zm00001d024939	Zm00001d024939_T001	Phosphoglycerate mutase-like protein	0.441079	synonymous_variant	240	S
11-133	10	95933634-95933634	A	Zm00001d024939	Zm00001d024939_T002	Phosphoglycerate mutase-like protein	0.441079	synonymous_variant	276	S
11-133	10	95933634-95933634	A	Zm00001d024939	Zm00001d024939_T003	Phosphoglycerate mutase-like protein	0.441079	synonymous_variant	240	S
11-133	10	95933634-95933634	A	Zm00001d024939	Zm00001d024939_T004	Phosphoglycerate mutase-like protein	0.441079	synonymous_variant	153	S
11-133	10	95933634-95933634	A	Zm00001d024939	Zm00001d024939_T005	Phosphoglycerate mutase-like protein	0.441079	synonymous_variant	240	S
11-133	10	95933634-95933634	A	Zm00001d024939	Zm00001d024939_T006	Phosphoglycerate mutase-like protein	0.441079	synonymous_variant	153	S
11-133	10	95933634-95933634	A	Zm00001d024939	Zm00001d024939_T007	Phosphoglycerate mutase-like protein	0.441079	3_prime_UTR_variant	-	-
11-133	10	96938100-96938100	C	Zm00001d024960	Zm00001d024960_T001	Bowman-Birk type trypsin inhibitor	0.301195	synonymous_variant	54	V
11-133	10	96938100-96938100	C	Zm00001d024960	Zm00001d024960_T002	Bowman-Birk type trypsin inhibitor	0.301195	synonymous_variant	51	V
11-133	10	101680637-101680637	C	Zm00001d025050	Zm00001d025050_T001	etr2;ethylene receptor homolog2:	0.438823	synonymous_variant	444	Q
11-133	10	101680637-101680637	C	Zm00001d025050	Zm00001d025050_T002	etr2;ethylene receptor homolog2:	0.438823	synonymous_variant	407	Q
11-133	10	101680637-101680637	C	Zm00001d025050	Zm00001d025050_T003	etr2;ethylene receptor homolog2:	0.438823	synonymous_variant	444	Q
11-133	10	101680637-101680637	C	Zm00001d025050	Zm00001d025050_T004	etr2;ethylene receptor homolog2:	0.438823	synonymous_variant	407	Q
11-133	10	101680637-101680637	C	Zm00001d025050	Zm00001d025050_T005	etr2;ethylene receptor homolog2:	0.438823	synonymous_variant	444	Q
11-133	10	101680637-101680637	C	Zm00001d025050	Zm00001d025050_T006	etr2;ethylene receptor homolog2:	0.438823	synonymous_variant	407	Q
11-133	10	104219476-104219476	C	Zm00001d025103	Zm00001d025103_T001	amo1;amine oxidase1: single copy rice cDNA rz69	2.2061	synonymous_variant	731	K
11-133	10	104219476-104219476	C	Zm00001d025103	Zm00001d025103_T002	amo1;amine oxidase1: single copy rice cDNA rz69	2.2061	missense_variant	314	R/G
11-133	10	104219476-104219476	C	Zm00001d025103	Zm00001d025103_T003	amo1;amine oxidase1: single copy rice cDNA rz69	2.2061	3_prime_UTR_variant	-	-
11-133	10	104219476-104219476	C	Zm00001d025103	Zm00001d025103_T004	amo1;amine oxidase1: single copy rice cDNA rz69	2.2061	downstream_gene_variant	-	-
11-133	10	135067754-135067754	C	Zm00001d025977	Zm00001d025977_T001	Metal-nicotianamine transporter YSL2	0.498702	synonymous_variant	239	G
11-133	10	142866813-142866813	A	Zm00001d026287	Zm00001d026287_T001	UDP-N-acetylglucosamine diphosphorylase 2	2.1115	synonymous_variant	440	R
11-133	10	142866813-142866813	A	Zm00001d026287	Zm00001d026287_T002	UDP-N-acetylglucosamine diphosphorylase 2	2.1115	synonymous_variant	312	R
11-133	10	142866813-142866813	A	Zm00001d026287	Zm00001d026287_T003	UDP-N-acetylglucosamine diphosphorylase 2	2.1115	3_prime_UTR_variant	-	-
11-133	10	142866813-142866813	A	Zm00001d026287	Zm00001d026287_T004	UDP-N-acetylglucosamine diphosphorylase 2	2.1115	synonymous_variant	437	R
11-133	10	142866813-142866813	A	Zm00001d026287	Zm00001d026287_T005	UDP-N-acetylglucosamine diphosphorylase 2	2.1115	synonymous_variant	481	R
11-133	10	142866813-142866813	A	Zm00001d026287	Zm00001d026287_T006	UDP-N-acetylglucosamine diphosphorylase 2	2.1115	synonymous_variant	481	R
11-133	10	142866813-142866813	A	Zm00001d026287	Zm00001d026287_T007	UDP-N-acetylglucosamine diphosphorylase 2	2.1115	synonymous_variant	481	R
11-133	10	142866813-142866813	A	Zm00001d026287	Zm00001d026287_T008	UDP-N-acetylglucosamine diphosphorylase 2	2.1115	3_prime_UTR_variant	-	-
11-133	10	142867226-142867226	C	Zm00001d026287	Zm00001d026287_T001	UDP-N-acetylglucosamine diphosphorylase 2	2.1115	synonymous_variant	364	T
11-133	10	142867226-142867226	C	Zm00001d026287	Zm00001d026287_T002	UDP-N-acetylglucosamine diphosphorylase 2	2.1115	synonymous_variant	236	T
11-133	10	142867226-142867226	C	Zm00001d026287	Zm00001d026287_T003	UDP-N-acetylglucosamine diphosphorylase 2	2.1115	3_prime_UTR_variant	-	-
11-133	10	142867226-142867226	C	Zm00001d026287	Zm00001d026287_T004	UDP-N-acetylglucosamine diphosphorylase 2	2.1115	synonymous_variant	361	T
11-133	10	142867226-142867226	C	Zm00001d026287	Zm00001d026287_T005	UDP-N-acetylglucosamine diphosphorylase 2	2.1115	synonymous_variant	405	T
11-133	10	142867226-142867226	C	Zm00001d026287	Zm00001d026287_T006	UDP-N-acetylglucosamine diphosphorylase 2	2.1115	synonymous_variant	405	T
11-133	10	142867226-142867226	C	Zm00001d026287	Zm00001d026287_T007	UDP-N-acetylglucosamine diphosphorylase 2	2.1115	synonymous_variant	405	T
11-133	10	142867226-142867226	C	Zm00001d026287	Zm00001d026287_T008	UDP-N-acetylglucosamine diphosphorylase 2	2.1115	3_prime_UTR_variant	-	-
11-133	10	142867750-142867750	C	Zm00001d026287	Zm00001d026287_T001	UDP-N-acetylglucosamine diphosphorylase 2	2.1115	synonymous_variant	266	V
11-133	10	142867750-142867750	C	Zm00001d026287	Zm00001d026287_T002	UDP-N-acetylglucosamine diphosphorylase 2	2.1115	synonymous_variant	138	V
11-133	10	142867750-142867750	C	Zm00001d026287	Zm00001d026287_T003	UDP-N-acetylglucosamine diphosphorylase 2	2.1115	3_prime_UTR_variant	-	-
11-133	10	142867750-142867750	C	Zm00001d026287	Zm00001d026287_T004	UDP-N-acetylglucosamine diphosphorylase 2	2.1115	synonymous_variant	266	V
11-133	10	142867750-142867750	C	Zm00001d026287	Zm00001d026287_T005	UDP-N-acetylglucosamine diphosphorylase 2	2.1115	synonymous_variant	307	V
11-133	10	142867750-142867750	C	Zm00001d026287	Zm00001d026287_T006	UDP-N-acetylglucosamine diphosphorylase 2	2.1115	synonymous_variant	307	V
11-133	10	142867750-142867750	C	Zm00001d026287	Zm00001d026287_T007	UDP-N-acetylglucosamine diphosphorylase 2	2.1115	synonymous_variant	307	V
11-133	10	142867750-142867750	C	Zm00001d026287	Zm00001d026287_T008	UDP-N-acetylglucosamine diphosphorylase 2	2.1115	synonymous_variant	307	V
11-133	10	142868076-142868076	T	Zm00001d026287	Zm00001d026287_T001	UDP-N-acetylglucosamine diphosphorylase 2	2.1115	intron_variant	-	-
11-133	10	142868076-142868076	T	Zm00001d026287	Zm00001d026287_T002	UDP-N-acetylglucosamine diphosphorylase 2	2.1115	intron_variant	-	-
11-133	10	142868076-142868076	T	Zm00001d026287	Zm00001d026287_T003	UDP-N-acetylglucosamine diphosphorylase 2	2.1115	3_prime_UTR_variant	-	-
11-133	10	142868076-142868076	T	Zm00001d026287	Zm00001d026287_T004	UDP-N-acetylglucosamine diphosphorylase 2	2.1115	intron_variant	-	-
11-133	10	142868076-142868076	T	Zm00001d026287	Zm00001d026287_T005	UDP-N-acetylglucosamine diphosphorylase 2	2.1115	missense_variant	261	G/E
11-133	10	142868076-142868076	T	Zm00001d026287	Zm00001d026287_T006	UDP-N-acetylglucosamine diphosphorylase 2	2.1115	missense_variant	261	G/E
11-133	10	142868076-142868076	T	Zm00001d026287	Zm00001d026287_T007	UDP-N-acetylglucosamine diphosphorylase 2	2.1115	missense_variant	261	G/E
11-133	10	142868076-142868076	T	Zm00001d026287	Zm00001d026287_T008	UDP-N-acetylglucosamine diphosphorylase 2	2.1115	missense_variant	261	G/E
11-133	10	145396754-145396754	C	Zm00001d026415	Zm00001d026415_T001	Beta-D-xylosidase 4	2.37037	missense_variant	531	L/V
11-133	10	145396754-145396754	C	Zm00001d026415	Zm00001d026415_T002	Beta-D-xylosidase 4	2.37037	missense_variant	651	L/V
11-133	10	145396754-145396754	C	Zm00001d026415	Zm00001d026415_T003	Beta-D-xylosidase 4	2.37037	missense_variant	654	L/V
11-133	10	145396754-145396754	C	Zm00001d026415	Zm00001d026415_T004	Beta-D-xylosidase 4	2.37037	intron_variant	-	-
11-133	10	145396754-145396754	C	Zm00001d026415	Zm00001d026415_T005	Beta-D-xylosidase 4	2.37037	missense_variant	526	L/V
11-133	10	145396754-145396754	C	Zm00001d026415	Zm00001d026415_T007	Beta-D-xylosidase 4	2.37037	missense_variant	531	L/V
11-133	10	145396754-145396754	C	Zm00001d026415	Zm00001d026415_T008	Beta-D-xylosidase 4	2.37037	intron_variant	-	-
11-133	10	149592856-149592856	G	Zm00001d026662	Zm00001d026662_T001	Harpin inducing protein	0.425087	missense_variant	105	D/G
11-133	10	149593016-149593016	G	Zm00001d026662	Zm00001d026662_T001	Harpin inducing protein	0.425087	synonymous_variant	158	V
11-133	2	1620638-1620638	T	Zm00001d001831	Zm00001d001831_T001	Pyruvate kinase	0.390058	synonymous_variant	418	R
11-133	2	1620638-1620638	T	Zm00001d001831	Zm00001d001831_T002	Pyruvate kinase	0.390058	synonymous_variant	418	R
11-133	2	1620638-1620638	T	Zm00001d001831	Zm00001d001831_T003	Pyruvate kinase	0.390058	synonymous_variant	155	R
11-133	2	1620638-1620638	T	Zm00001d001831	Zm00001d001831_T004	Pyruvate kinase	0.390058	3_prime_UTR_variant	-	-
11-133	2	1620638-1620638	T	Zm00001d001831	Zm00001d001831_T005	Pyruvate kinase	0.390058	3_prime_UTR_variant	-	-
11-133	2	1620638-1620638	T	Zm00001d001831	Zm00001d001831_T006	Pyruvate kinase	0.390058	synonymous_variant	293	R
11-133	2	1620638-1620638	T	Zm00001d001831	Zm00001d001831_T007	Pyruvate kinase	0.390058	synonymous_variant	155	R
11-133	2	1620812-1620812	G	Zm00001d001831	Zm00001d001831_T001	Pyruvate kinase	0.390058	synonymous_variant	476	L
11-133	2	1620812-1620812	G	Zm00001d001831	Zm00001d001831_T002	Pyruvate kinase	0.390058	synonymous_variant	476	L
11-133	2	1620812-1620812	G	Zm00001d001831	Zm00001d001831_T003	Pyruvate kinase	0.390058	synonymous_variant	213	L
11-133	2	1620812-1620812	G	Zm00001d001831	Zm00001d001831_T004	Pyruvate kinase	0.390058	3_prime_UTR_variant	-	-
11-133	2	1620812-1620812	G	Zm00001d001831	Zm00001d001831_T005	Pyruvate kinase	0.390058	3_prime_UTR_variant	-	-
11-133	2	1620812-1620812	G	Zm00001d001831	Zm00001d001831_T006	Pyruvate kinase	0.390058	synonymous_variant	351	L
11-133	2	1620812-1620812	G	Zm00001d001831	Zm00001d001831_T007	Pyruvate kinase	0.390058	synonymous_variant	213	L
11-133	2	1620821-1620821	T	Zm00001d001831	Zm00001d001831_T001	Pyruvate kinase	0.390058	synonymous_variant	479	A
11-133	2	1620821-1620821	T	Zm00001d001831	Zm00001d001831_T002	Pyruvate kinase	0.390058	synonymous_variant	479	A
11-133	2	1620821-1620821	T	Zm00001d001831	Zm00001d001831_T003	Pyruvate kinase	0.390058	synonymous_variant	216	A
11-133	2	1620821-1620821	T	Zm00001d001831	Zm00001d001831_T004	Pyruvate kinase	0.390058	3_prime_UTR_variant	-	-
11-133	2	1620821-1620821	T	Zm00001d001831	Zm00001d001831_T005	Pyruvate kinase	0.390058	3_prime_UTR_variant	-	-
11-133	2	1620821-1620821	T	Zm00001d001831	Zm00001d001831_T006	Pyruvate kinase	0.390058	synonymous_variant	354	A
11-133	2	1620821-1620821	T	Zm00001d001831	Zm00001d001831_T007	Pyruvate kinase	0.390058	synonymous_variant	216	A
11-133	2	5406100-5406100	C	Zm00001d002071	Zm00001d002071_T001	DNA topoisomerase 2	0.391111	missense_variant	40	V/A
11-133	2	10781944-10781944	C	Zm00001d002358	Zm00001d002358_T001	nec4;necrotic4: seedling yellow, leaf tips necrotic; lethal	0.306322	synonymous_variant	366	P
11-133	2	10781944-10781944	C	Zm00001d002358	Zm00001d002358_T002	nec4;necrotic4: seedling yellow, leaf tips necrotic; lethal	0.306322	3_prime_UTR_variant	-	-
11-133	2	10781944-10781944	C	Zm00001d002358	Zm00001d002358_T003	nec4;necrotic4: seedling yellow, leaf tips necrotic; lethal	0.306322	downstream_gene_variant	-	-
11-133	2	10782152-10782152	A	Zm00001d002358	Zm00001d002358_T001	nec4;necrotic4: seedling yellow, leaf tips necrotic; lethal	0.306322	synonymous_variant	323	N
11-133	2	10782152-10782152	A	Zm00001d002358	Zm00001d002358_T002	nec4;necrotic4: seedling yellow, leaf tips necrotic; lethal	0.306322	3_prime_UTR_variant	-	-
11-133	2	10782152-10782152	A	Zm00001d002358	Zm00001d002358_T003	nec4;necrotic4: seedling yellow, leaf tips necrotic; lethal	0.306322	downstream_gene_variant	-	-
11-133	2	10782172-10782172	G	Zm00001d002358	Zm00001d002358_T001	nec4;necrotic4: seedling yellow, leaf tips necrotic; lethal	0.306322	synonymous_variant	317	R
11-133	2	10782172-10782172	G	Zm00001d002358	Zm00001d002358_T002	nec4;necrotic4: seedling yellow, leaf tips necrotic; lethal	0.306322	3_prime_UTR_variant	-	-
11-133	2	10782172-10782172	G	Zm00001d002358	Zm00001d002358_T003	nec4;necrotic4: seedling yellow, leaf tips necrotic; lethal	0.306322	downstream_gene_variant	-	-
11-133	2	10783571-10783571	A	Zm00001d002358	Zm00001d002358_T001	nec4;necrotic4: seedling yellow, leaf tips necrotic; lethal	0.306322	synonymous_variant	237	D
11-133	2	10783571-10783571	A	Zm00001d002358	Zm00001d002358_T002	nec4;necrotic4: seedling yellow, leaf tips necrotic; lethal	0.306322	synonymous_variant	149	D
11-133	2	10783571-10783571	A	Zm00001d002358	Zm00001d002358_T003	nec4;necrotic4: seedling yellow, leaf tips necrotic; lethal	0.306322	synonymous_variant	149	D
11-133	2	10783586-10783586	A	Zm00001d002358	Zm00001d002358_T001	nec4;necrotic4: seedling yellow, leaf tips necrotic; lethal	0.306322	synonymous_variant	232	Y
11-133	2	10783586-10783586	A	Zm00001d002358	Zm00001d002358_T002	nec4;necrotic4: seedling yellow, leaf tips necrotic; lethal	0.306322	synonymous_variant	144	Y
11-133	2	10783586-10783586	A	Zm00001d002358	Zm00001d002358_T003	nec4;necrotic4: seedling yellow, leaf tips necrotic; lethal	0.306322	synonymous_variant	144	Y
11-133	2	10784855-10784855	G	Zm00001d002358	Zm00001d002358_T001	nec4;necrotic4: seedling yellow, leaf tips necrotic; lethal	0.306322	synonymous_variant	119	P
11-133	2	10784855-10784855	G	Zm00001d002358	Zm00001d002358_T002	nec4;necrotic4: seedling yellow, leaf tips necrotic; lethal	0.306322	synonymous_variant	31	P
11-133	2	10784855-10784855	G	Zm00001d002358	Zm00001d002358_T003	nec4;necrotic4: seedling yellow, leaf tips necrotic; lethal	0.306322	synonymous_variant	31	P
11-133	2	10784933-10784933	T	Zm00001d002358	Zm00001d002358_T001	nec4;necrotic4: seedling yellow, leaf tips necrotic; lethal	0.306322	synonymous_variant	93	V
11-133	2	10784933-10784933	T	Zm00001d002358	Zm00001d002358_T002	nec4;necrotic4: seedling yellow, leaf tips necrotic; lethal	0.306322	synonymous_variant	5	V
11-133	2	10784933-10784933	T	Zm00001d002358	Zm00001d002358_T003	nec4;necrotic4: seedling yellow, leaf tips necrotic; lethal	0.306322	synonymous_variant	5	V
11-133	2	21962771-21962771	G	Zm00001d002762	Zm00001d002762_T001	Ethylene-responsive transcription factor 2	0.48783	synonymous_variant	21	P
11-133	2	21963452-21963452	T	Zm00001d002762	Zm00001d002762_T001	Ethylene-responsive transcription factor 2	0.48783	synonymous_variant	248	P
11-133	2	32541140-32541140	G	Zm00001d003110	Zm00001d003110_T001	Calmodulin-binding receptor-like cytoplasmic kinase 3	0.347737	synonymous_variant	272	L
11-133	2	32541140-32541140	G	Zm00001d003110	Zm00001d003110_T002	Calmodulin-binding receptor-like cytoplasmic kinase 3	0.347737	synonymous_variant	301	L
11-133	2	32541140-32541140	G	Zm00001d003110	Zm00001d003110_T003	Calmodulin-binding receptor-like cytoplasmic kinase 3	0.347737	synonymous_variant	273	L
11-133	2	32541140-32541140	G	Zm00001d003110	Zm00001d003110_T004	Calmodulin-binding receptor-like cytoplasmic kinase 3	0.347737	synonymous_variant	273	L
11-133	2	34130571-34130571	T	Zm00001d003164	Zm00001d003164_T001	Ribonucleoside-diphosphate reductase small chain C	2.6491	synonymous_variant	28	F
11-133	2	55895992-55895992	T	Zm00001d003712	Zm00001d003712_T001	aasr3;abscisic acid stress ripening3:	2.23003	3_prime_UTR_variant	-	-
11-133	2	55895992-55895992	T	Zm00001d003712	Zm00001d003712_T002	aasr3;abscisic acid stress ripening3:	2.23003	3_prime_UTR_variant	-	-
11-133	2	56683354-56683354	C	Zm00001d003730	Zm00001d003730_T001	Histone H3.2	2.16096	intron_variant	-	-
11-133	2	56683354-56683354	C	Zm00001d003730	Zm00001d003730_T002	Histone H3.2	2.16096	3_prime_UTR_variant	-	-
11-133	2	56683354-56683354	C	Zm00001d003730	Zm00001d003730_T003	Histone H3.2	2.16096	3_prime_UTR_variant	-	-
11-133	2	56683354-56683354	C	Zm00001d003730	Zm00001d003730_T004	Histone H3.2	2.16096	3_prime_UTR_variant	-	-
11-133	2	56683371-56683371	A	Zm00001d003730	Zm00001d003730_T001	Histone H3.2	2.16096	3_prime_UTR_variant	-	-
11-133	2	56683371-56683371	A	Zm00001d003730	Zm00001d003730_T002	Histone H3.2	2.16096	3_prime_UTR_variant	-	-
11-133	2	56683371-56683371	A	Zm00001d003730	Zm00001d003730_T003	Histone H3.2	2.16096	3_prime_UTR_variant	-	-
11-133	2	56683371-56683371	A	Zm00001d003730	Zm00001d003730_T004	Histone H3.2	2.16096	3_prime_UTR_variant	-	-
11-133	2	56683525-56683525	A	Zm00001d003730	Zm00001d003730_T001	Histone H3.2	2.16096	synonymous_variant	103	G
11-133	2	56683525-56683525	A	Zm00001d003730	Zm00001d003730_T002	Histone H3.2	2.16096	synonymous_variant	80	G
11-133	2	56683525-56683525	A	Zm00001d003730	Zm00001d003730_T003	Histone H3.2	2.16096	synonymous_variant	70	G
11-133	2	56683525-56683525	A	Zm00001d003730	Zm00001d003730_T004	Histone H3.2	2.16096	3_prime_UTR_variant	-	-
11-133	2	56683726-56683726	G	Zm00001d003730	Zm00001d003730_T001	Histone H3.2	2.16096	synonymous_variant	36	V
11-133	2	56683726-56683726	G	Zm00001d003730	Zm00001d003730_T002	Histone H3.2	2.16096	synonymous_variant	36	V
11-133	2	56683726-56683726	G	Zm00001d003730	Zm00001d003730_T003	Histone H3.2	2.16096	splice_region_variant,intron_variant	-	-
11-133	2	56683726-56683726	G	Zm00001d003730	Zm00001d003730_T004	Histone H3.2	2.16096	intron_variant	-	-
11-133	2	110314673-110314673	A	Zm00001d004413	Zm00001d004413_T001	Cysteine synthase	0.370809	5_prime_UTR_variant	-	-
11-133	2	110314673-110314673	A	Zm00001d004413	Zm00001d004413_T002	Cysteine synthase	0.370809	missense_variant	10	R/Q
11-133	2	110314673-110314673	A	Zm00001d004413	Zm00001d004413_T003	Cysteine synthase	0.370809	5_prime_UTR_variant	-	-
11-133	2	134456195-134456195	G	Zm00001d004731	Zm00001d004731_T001	Aldehyde dehydrogenase	0.439843	synonymous_variant	104	G
11-133	2	134456195-134456195	G	Zm00001d004731	Zm00001d004731_T002	Aldehyde dehydrogenase	0.439843	synonymous_variant	104	G
11-133	2	134456237-134456237	A	Zm00001d004731	Zm00001d004731_T001	Aldehyde dehydrogenase	0.439843	synonymous_variant	90	T
11-133	2	134456237-134456237	A	Zm00001d004731	Zm00001d004731_T002	Aldehyde dehydrogenase	0.439843	synonymous_variant	90	T
11-133	2	148711257-148711257	C	Zm00001d004921	Zm00001d004921_T001	bx14;benzoxazinone synthesis14	0.408206	missense_variant	307	Y/H
11-133	2	148711400-148711400	C	Zm00001d004921	Zm00001d004921_T001	bx14;benzoxazinone synthesis14	0.408206	synonymous_variant	354	P
11-133	2	148711410-148711410	G	Zm00001d004921	Zm00001d004921_T001	bx14;benzoxazinone synthesis14	0.408206	missense_variant	358	L/V
11-133	2	195298672-195298672	C	Zm00001d006016	Zm00001d006016_T001	Multiple stress-responsive zinc-finger protein ISAP1	0.456264	synonymous_variant	20	L
11-133	2	195298893-195298893	T	Zm00001d006016	Zm00001d006016_T001	Multiple stress-responsive zinc-finger protein ISAP1	0.456264	missense_variant	94	A/V
11-133	2	219456766-219456766	C	Zm00001d006924	Zm00001d006924_T001	40S ribosomal protein S9%3B Ribosomal protein S9	2.9145	synonymous_variant	146	P
11-133	2	219458071-219458071	A	Zm00001d006924	Zm00001d006924_T001	40S ribosomal protein S9%3B Ribosomal protein S9	2.9145	synonymous_variant	135	H
11-133	2	219458209-219458209	A	Zm00001d006924	Zm00001d006924_T001	40S ribosomal protein S9%3B Ribosomal protein S9	2.9145	synonymous_variant	89	G
11-133	2	220802740-220802740	G	Zm00001d007045	Zm00001d007045_T001	Glycoprotein membrane precursor GPI-anchored	3.2455	synonymous_variant	65	G
11-133	2	222250326-222250326	T	Zm00001d007097	Zm00001d007097_T001	Protein EARLY RESPONSIVE TO DEHYDRATION 15	0.342898	synonymous_variant	66	E
11-133	2	222250428-222250428	T	Zm00001d007097	Zm00001d007097_T001	Protein EARLY RESPONSIVE TO DEHYDRATION 15	0.342898	synonymous_variant	32	P
11-133	2	226466023-226466023	G	Zm00001d007274	Zm00001d007274_T001	Protein kinase Kelch repeat:Kelch	0.438877	synonymous_variant	361	F
11-133	2	226466059-226466059	T	Zm00001d007274	Zm00001d007274_T001	Protein kinase Kelch repeat:Kelch	0.438877	synonymous_variant	349	T
11-133	2	226466086-226466086	A	Zm00001d007274	Zm00001d007274_T001	Protein kinase Kelch repeat:Kelch	0.438877	synonymous_variant	340	H
11-133	3	3615523-3615523	C	Zm00001d039407	Zm00001d039407_T001	Shaggy-related protein kinase iota	0.499813	synonymous_variant	119	L
11-133	3	3615523-3615523	C	Zm00001d039407	Zm00001d039407_T002	Shaggy-related protein kinase iota	0.499813	synonymous_variant	119	L
11-133	3	3615523-3615523	C	Zm00001d039407	Zm00001d039407_T003	Shaggy-related protein kinase iota	0.499813	synonymous_variant	99	L
11-133	3	3615601-3615601	G	Zm00001d039407	Zm00001d039407_T001	Shaggy-related protein kinase iota	0.499813	synonymous_variant	145	L
11-133	3	3615601-3615601	G	Zm00001d039407	Zm00001d039407_T002	Shaggy-related protein kinase iota	0.499813	synonymous_variant	145	L
11-133	3	3615601-3615601	G	Zm00001d039407	Zm00001d039407_T003	Shaggy-related protein kinase iota	0.499813	synonymous_variant	125	L
11-133	3	3616332-3616332	T	Zm00001d039407	Zm00001d039407_T001	Shaggy-related protein kinase iota	0.499813	synonymous_variant	257	Y
11-133	3	3616332-3616332	T	Zm00001d039407	Zm00001d039407_T002	Shaggy-related protein kinase iota	0.499813	synonymous_variant	228	Y
11-133	3	3616332-3616332	T	Zm00001d039407	Zm00001d039407_T003	Shaggy-related protein kinase iota	0.499813	synonymous_variant	208	Y
11-133	3	3616376-3616376	C	Zm00001d039407	Zm00001d039407_T001	Shaggy-related protein kinase iota	0.499813	missense_variant	272	S/T
11-133	3	3616376-3616376	C	Zm00001d039407	Zm00001d039407_T002	Shaggy-related protein kinase iota	0.499813	missense_variant	243	S/T
11-133	3	3616376-3616376	C	Zm00001d039407	Zm00001d039407_T003	Shaggy-related protein kinase iota	0.499813	missense_variant	223	S/T
11-133	3	3617009-3617009	T	Zm00001d039407	Zm00001d039407_T001	Shaggy-related protein kinase iota	0.499813	synonymous_variant	364	R
11-133	3	3617009-3617009	T	Zm00001d039407	Zm00001d039407_T002	Shaggy-related protein kinase iota	0.499813	synonymous_variant	335	R
11-133	3	3617009-3617009	T	Zm00001d039407	Zm00001d039407_T003	Shaggy-related protein kinase iota	0.499813	synonymous_variant	315	R
11-133	3	3617767-3617767	T	Zm00001d039407	Zm00001d039407_T001	Shaggy-related protein kinase iota	0.499813	synonymous_variant	410	V
11-133	3	3617767-3617767	T	Zm00001d039407	Zm00001d039407_T002	Shaggy-related protein kinase iota	0.499813	synonymous_variant	381	V
11-133	3	3617767-3617767	T	Zm00001d039407	Zm00001d039407_T003	Shaggy-related protein kinase iota	0.499813	synonymous_variant	361	V
11-133	3	3617967-3617967	C	Zm00001d039407	Zm00001d039407_T001	Shaggy-related protein kinase iota	0.499813	3_prime_UTR_variant	-	-
11-133	3	3617967-3617967	C	Zm00001d039407	Zm00001d039407_T002	Shaggy-related protein kinase iota	0.499813	3_prime_UTR_variant	-	-
11-133	3	3617967-3617967	C	Zm00001d039407	Zm00001d039407_T003	Shaggy-related protein kinase iota	0.499813	3_prime_UTR_variant	-	-
11-133	3	150759454-150759454	T	Zm00001d042104	Zm00001d042104_T001	gst7;glutathione transferase7: cDNA, functionally expressed in E. coli	3.16789	missense_variant	158	A/T
11-133	3	150759694-150759694	T	Zm00001d042104	Zm00001d042104_T001	gst7;glutathione transferase7: cDNA, functionally expressed in E. coli	3.16789	splice_region_variant,synonymous_variant	104	K
11-133	3	150759935-150759935	T	Zm00001d042104	Zm00001d042104_T001	gst7;glutathione transferase7: cDNA, functionally expressed in E. coli	3.16789	missense_variant	24	R/Q
11-133	3	167219837-167219837	T	Zm00001d042438	Zm00001d042438_T001	Proline transporter 2	2.57594	downstream_gene_variant	-	-
11-133	3	167221474-167221474	C	Zm00001d042438	Zm00001d042438_T001	Proline transporter 2	2.57594	downstream_gene_variant	-	-
11-133	3	167221999-167221999	C	Zm00001d042438	Zm00001d042438_T001	Proline transporter 2	2.57594	downstream_gene_variant	-	-
11-133	3	167222137-167222137	A	Zm00001d042438	Zm00001d042438_T001	Proline transporter 2	2.57594	downstream_gene_variant	-	-
11-133	3	169072022-169072022	C	Zm00001d042482	Zm00001d042482_T001	bhlh132;bHLH-transcription factor 132	0.266994	3_prime_UTR_variant	-	-
11-133	3	169072022-169072022	C	Zm00001d042482	Zm00001d042482_T002	bhlh132;bHLH-transcription factor 132	0.266994	3_prime_UTR_variant	-	-
11-133	3	190365359-190365359	T	Zm00001d043158	Zm00001d043158_T001	Tubulin beta-6 chain	2.26238	3_prime_UTR_variant	-	-
11-133	3	190365359-190365359	T	Zm00001d043158	Zm00001d043158_T002	Tubulin beta-6 chain	2.26238	3_prime_UTR_variant	-	-
11-133	3	190365359-190365359	T	Zm00001d043158	Zm00001d043158_T003	Tubulin beta-6 chain	2.26238	3_prime_UTR_variant	-	-
11-133	3	190365359-190365359	T	Zm00001d043158	Zm00001d043158_T004	Tubulin beta-6 chain	2.26238	3_prime_UTR_variant	-	-
11-133	3	190365359-190365359	T	Zm00001d043158	Zm00001d043158_T005	Tubulin beta-6 chain	2.26238	3_prime_UTR_variant	-	-
11-133	3	190365964-190365964	A	Zm00001d043158	Zm00001d043158_T001	Tubulin beta-6 chain	2.26238	synonymous_variant	299	D
11-133	3	190365964-190365964	A	Zm00001d043158	Zm00001d043158_T002	Tubulin beta-6 chain	2.26238	synonymous_variant	299	D
11-133	3	190365964-190365964	A	Zm00001d043158	Zm00001d043158_T003	Tubulin beta-6 chain	2.26238	synonymous_variant	17	D
11-133	3	190365964-190365964	A	Zm00001d043158	Zm00001d043158_T004	Tubulin beta-6 chain	2.26238	synonymous_variant	103	D
11-133	3	190365964-190365964	A	Zm00001d043158	Zm00001d043158_T005	Tubulin beta-6 chain	2.26238	synonymous_variant	299	D
11-133	3	190366352-190366352	C	Zm00001d043158	Zm00001d043158_T001	Tubulin beta-6 chain	2.26238	synonymous_variant	207	E
11-133	3	190366352-190366352	C	Zm00001d043158	Zm00001d043158_T002	Tubulin beta-6 chain	2.26238	synonymous_variant	207	E
11-133	3	190366352-190366352	C	Zm00001d043158	Zm00001d043158_T003	Tubulin beta-6 chain	2.26238	intron_variant	-	-
11-133	3	190366352-190366352	C	Zm00001d043158	Zm00001d043158_T004	Tubulin beta-6 chain	2.26238	synonymous_variant	11	E
11-133	3	190366352-190366352	C	Zm00001d043158	Zm00001d043158_T005	Tubulin beta-6 chain	2.26238	synonymous_variant	207	E
11-133	3	190367171-190367171	T	Zm00001d043158	Zm00001d043158_T001	Tubulin beta-6 chain	2.26238	synonymous_variant	132	G
11-133	3	190367171-190367171	T	Zm00001d043158	Zm00001d043158_T002	Tubulin beta-6 chain	2.26238	synonymous_variant	132	G
11-133	3	190367171-190367171	T	Zm00001d043158	Zm00001d043158_T003	Tubulin beta-6 chain	2.26238	5_prime_UTR_variant	-	-
11-133	3	190367171-190367171	T	Zm00001d043158	Zm00001d043158_T004	Tubulin beta-6 chain	2.26238	5_prime_UTR_variant	-	-
11-133	3	190367171-190367171	T	Zm00001d043158	Zm00001d043158_T005	Tubulin beta-6 chain	2.26238	synonymous_variant	132	G
11-133	3	190809071-190809071	C	Zm00001d043182	Zm00001d043182_T001	cmk1;cytidine methyl kinase1	0.464275	synonymous_variant	301	Q
11-133	3	190809071-190809071	C	Zm00001d043182	Zm00001d043182_T002	cmk1;cytidine methyl kinase1	0.464275	3_prime_UTR_variant	-	-
11-133	3	190809251-190809251	C	Zm00001d043182	Zm00001d043182_T001	cmk1;cytidine methyl kinase1	0.464275	synonymous_variant	264	P
11-133	3	190809251-190809251	C	Zm00001d043182	Zm00001d043182_T002	cmk1;cytidine methyl kinase1	0.464275	3_prime_UTR_variant	-	-
11-133	3	190810062-190810062	G	Zm00001d043182	Zm00001d043182_T001	cmk1;cytidine methyl kinase1	0.464275	synonymous_variant	221	S
11-133	3	190810062-190810062	G	Zm00001d043182	Zm00001d043182_T002	cmk1;cytidine methyl kinase1	0.464275	synonymous_variant	221	S
11-133	3	190811362-190811362	A	Zm00001d043182	Zm00001d043182_T001	cmk1;cytidine methyl kinase1	0.464275	synonymous_variant	96	F
11-133	3	190811362-190811362	A	Zm00001d043182	Zm00001d043182_T002	cmk1;cytidine methyl kinase1	0.464275	synonymous_variant	96	F
11-133	3	193365406-193365406	C	Zm00001d043253	Zm00001d043253_T001	Receptor-like serine/threonine-protein kinase SD1-8	0.497732	3_prime_UTR_variant	-	-
11-133	3	193365406-193365406	C	Zm00001d043253	Zm00001d043253_T002	Receptor-like serine/threonine-protein kinase SD1-8	0.497732	synonymous_variant	743	E
11-133	3	193365429-193365429	G	Zm00001d043253	Zm00001d043253_T001	Receptor-like serine/threonine-protein kinase SD1-8	0.497732	3_prime_UTR_variant	-	-
11-133	3	193365429-193365429	G	Zm00001d043253	Zm00001d043253_T002	Receptor-like serine/threonine-protein kinase SD1-8	0.497732	synonymous_variant	736	R
11-133	3	217058924-217058924	G	Zm00001d044024	Zm00001d044024_T001	umi8;ustilago maydis induced8:	2.38155	synonymous_variant	420	G
11-133	3	217058924-217058924	G	Zm00001d044024	Zm00001d044024_T002	umi8;ustilago maydis induced8:	2.38155	synonymous_variant	436	G
11-133	3	217058924-217058924	G	Zm00001d044024	Zm00001d044024_T003	umi8;ustilago maydis induced8:	2.38155	synonymous_variant	264	G
11-133	3	217058924-217058924	G	Zm00001d044024	Zm00001d044024_T004	umi8;ustilago maydis induced8:	2.38155	synonymous_variant	264	G
11-133	3	217058924-217058924	G	Zm00001d044024	Zm00001d044024_T005	umi8;ustilago maydis induced8:	2.38155	synonymous_variant	436	G
11-133	3	217058924-217058924	G	Zm00001d044024	Zm00001d044024_T006	umi8;ustilago maydis induced8:	2.38155	synonymous_variant	436	G
11-133	3	217058924-217058924	G	Zm00001d044024	Zm00001d044024_T007	umi8;ustilago maydis induced8:	2.38155	synonymous_variant	116	G
11-133	3	217058924-217058924	G	Zm00001d044024	Zm00001d044024_T008	umi8;ustilago maydis induced8:	2.38155	synonymous_variant	420	G
11-133	3	217058924-217058924	G	Zm00001d044024	Zm00001d044024_T009	umi8;ustilago maydis induced8:	2.38155	synonymous_variant	420	G
11-133	3	217058924-217058924	G	Zm00001d044024	Zm00001d044024_T010	umi8;ustilago maydis induced8:	2.38155	synonymous_variant	116	G
11-133	3	217059216-217059216	T	Zm00001d044024	Zm00001d044024_T001	umi8;ustilago maydis induced8:	2.38155	missense_variant,splice_region_variant	352	T/N
11-133	3	217059216-217059216	T	Zm00001d044024	Zm00001d044024_T002	umi8;ustilago maydis induced8:	2.38155	missense_variant,splice_region_variant	368	T/N
11-133	3	217059216-217059216	T	Zm00001d044024	Zm00001d044024_T003	umi8;ustilago maydis induced8:	2.38155	missense_variant,splice_region_variant	196	T/N
11-133	3	217059216-217059216	T	Zm00001d044024	Zm00001d044024_T004	umi8;ustilago maydis induced8:	2.38155	missense_variant,splice_region_variant	196	T/N
11-133	3	217059216-217059216	T	Zm00001d044024	Zm00001d044024_T005	umi8;ustilago maydis induced8:	2.38155	missense_variant,splice_region_variant	368	T/N
11-133	3	217059216-217059216	T	Zm00001d044024	Zm00001d044024_T006	umi8;ustilago maydis induced8:	2.38155	missense_variant,splice_region_variant	368	T/N
11-133	3	217059216-217059216	T	Zm00001d044024	Zm00001d044024_T007	umi8;ustilago maydis induced8:	2.38155	missense_variant,splice_region_variant	48	T/N
11-133	3	217059216-217059216	T	Zm00001d044024	Zm00001d044024_T008	umi8;ustilago maydis induced8:	2.38155	missense_variant,splice_region_variant	352	T/N
11-133	3	217059216-217059216	T	Zm00001d044024	Zm00001d044024_T009	umi8;ustilago maydis induced8:	2.38155	missense_variant,splice_region_variant	352	T/N
11-133	3	217059216-217059216	T	Zm00001d044024	Zm00001d044024_T010	umi8;ustilago maydis induced8:	2.38155	missense_variant,splice_region_variant	48	T/N
11-133	3	218444542-218444542	C	Zm00001d044078	Zm00001d044078_T001	Little protein 1	2.63571	synonymous_variant	54	R
11-133	3	218444584-218444584	C	Zm00001d044078	Zm00001d044078_T001	Little protein 1	2.63571	synonymous_variant	68	V
11-133	3	223073431-223073431	G	Zm00001d044253	Zm00001d044253_T001	IQ domain-containing protein IQM5	0.346626	3_prime_UTR_variant	-	-
11-133	3	223073431-223073431	G	Zm00001d044253	Zm00001d044253_T002	IQ domain-containing protein IQM5	0.346626	3_prime_UTR_variant	-	-
11-133	3	223074587-223074587	A	Zm00001d044253	Zm00001d044253_T001	IQ domain-containing protein IQM5	0.346626	synonymous_variant	262	Y
11-133	3	223074587-223074587	A	Zm00001d044253	Zm00001d044253_T002	IQ domain-containing protein IQM5	0.346626	synonymous_variant	262	Y
11-133	3	224388148-224388148	G	Zm00001d044291	Zm00001d044291_T001	actin binding protein family	0.481611	3_prime_UTR_variant	-	-
11-133	3	224388403-224388403	C	Zm00001d044291	Zm00001d044291_T001	actin binding protein family	0.481611	missense_variant	621	C/G
11-133	3	224388863-224388863	G	Zm00001d044291	Zm00001d044291_T001	actin binding protein family	0.481611	synonymous_variant	467	L
11-133	3	224388890-224388890	T	Zm00001d044291	Zm00001d044291_T001	actin binding protein family	0.481611	synonymous_variant	458	L
11-133	3	224388963-224388963	T	Zm00001d044291	Zm00001d044291_T001	actin binding protein family	0.481611	missense_variant	434	G/D
11-133	4	1563312-1563312	C	Zm00001d048625	Zm00001d048625_T001	O-methyltransferase ZRP4	2.02244	synonymous_variant	236	V
11-133	4	29895035-29895035	T	Zm00001d049418	Zm00001d049418_T001	Germin-like protein subfamily 1 member 8	0.426155	synonymous_variant	181	Q
11-133	4	165926472-165926472	T	Zm00001d051662	Zm00001d051662_T001	60S ribosomal protein L31	2.05335	synonymous_variant	61	V
11-133	4	165926526-165926526	T	Zm00001d051662	Zm00001d051662_T001	60S ribosomal protein L31	2.05335	synonymous_variant	79	V
11-133	4	172459253-172459253	T	Zm00001d051856	Zm00001d051856_T002	O-fucosyltransferase family protein	0.444344	3_prime_UTR_variant	-	-
11-133	4	172459253-172459253	T	Zm00001d051856	Zm00001d051856_T003	O-fucosyltransferase family protein	0.444344	3_prime_UTR_variant	-	-
11-133	4	172459253-172459253	T	Zm00001d051856	Zm00001d051856_T004	O-fucosyltransferase family protein	0.444344	3_prime_UTR_variant	-	-
11-133	4	172459253-172459253	T	Zm00001d051856	Zm00001d051856_T005	O-fucosyltransferase family protein	0.444344	3_prime_UTR_variant	-	-
11-133	4	172459253-172459253	T	Zm00001d051856	Zm00001d051856_T006	O-fucosyltransferase family protein	0.444344	3_prime_UTR_variant	-	-
11-133	4	172459253-172459253	T	Zm00001d051856	Zm00001d051856_T007	O-fucosyltransferase family protein	0.444344	splice_region_variant,intron_variant	-	-
11-133	4	172459253-172459253	T	Zm00001d051856	Zm00001d051856_T008	O-fucosyltransferase family protein	0.444344	downstream_gene_variant	-	-
11-133	4	208175167-208175167	A	Zm00001d052998	Zm00001d052998_T001	Protein kinase domain containing protein expressed	0.401497	missense_variant	549	R/H
11-133	4	208175167-208175167	A	Zm00001d052998	Zm00001d052998_T002	Protein kinase domain containing protein expressed	0.401497	synonymous_variant	519	P
11-133	4	208175167-208175167	A	Zm00001d052998	Zm00001d052998_T003	Protein kinase domain containing protein expressed	0.401497	synonymous_variant	599	P
11-133	4	208175167-208175167	A	Zm00001d052998	Zm00001d052998_T004	Protein kinase domain containing protein expressed	0.401497	3_prime_UTR_variant	-	-
11-133	4	220417535-220417535	A	Zm00001d053213	Zm00001d053213_T001	Chaperone protein dnaJ 11 chloroplastic	0.173384	upstream_gene_variant	-	-
11-133	4	220419082-220419082	C	Zm00001d053213	Zm00001d053213_T001	Chaperone protein dnaJ 11 chloroplastic	0.173384	upstream_gene_variant	-	-
11-133	4	220419095-220419095	C	Zm00001d053213	Zm00001d053213_T001	Chaperone protein dnaJ 11 chloroplastic	0.173384	upstream_gene_variant	-	-
11-133	4	228398194-228398194	T	Zm00001d053378	Zm00001d053378_T001	loricrin-related (TAIR:AT5G64550.1)	0.493157	synonymous_variant	78	V
11-133	4	228398506-228398506	C	Zm00001d053378	Zm00001d053378_T001	loricrin-related (TAIR:AT5G64550.1)	0.493157	synonymous_variant	182	S
11-133	4	228398725-228398725	T	Zm00001d053378	Zm00001d053378_T001	loricrin-related (TAIR:AT5G64550.1)	0.493157	synonymous_variant	255	G
11-133	4	228399136-228399136	G	Zm00001d053378	Zm00001d053378_T001	loricrin-related (TAIR:AT5G64550.1)	0.493157	synonymous_variant	392	A
11-133	4	231194288-231194288	A	Zm00001d053432	Zm00001d053432_T001	Cytochrome b6-f complex iron-sulfur subunit	0.171652	synonymous_variant	196	A
11-133	5	3892622-3892622	G	Zm00001d013053	Zm00001d013053_T001	Probable prolyl 4-hydroxylase 12	0.296267	missense_variant	208	N/S
11-133	5	3892622-3892622	G	Zm00001d013053	Zm00001d013053_T002	Probable prolyl 4-hydroxylase 12	0.296267	missense_variant	269	N/S
11-133	5	3892622-3892622	G	Zm00001d013053	Zm00001d013053_T003	Probable prolyl 4-hydroxylase 12	0.296267	missense_variant	269	N/S
11-133	5	3892630-3892630	C	Zm00001d013053	Zm00001d013053_T001	Probable prolyl 4-hydroxylase 12	0.296267	missense_variant	211	V/L
11-133	5	3892630-3892630	C	Zm00001d013053	Zm00001d013053_T002	Probable prolyl 4-hydroxylase 12	0.296267	missense_variant	272	V/L
11-133	5	3892630-3892630	C	Zm00001d013053	Zm00001d013053_T003	Probable prolyl 4-hydroxylase 12	0.296267	missense_variant	272	V/L
11-133	5	6712790-6712790	G	Zm00001d013220	Zm00001d013220_T001	Probable protein phosphatase 2C 48	0.487228	synonymous_variant	250	S
11-133	5	6712790-6712790	G	Zm00001d013220	Zm00001d013220_T002	Probable protein phosphatase 2C 48	0.487228	upstream_gene_variant	-	-
11-133	5	10552518-10552518	T	Zm00001d013410	Zm00001d013410_T001	Actin-1	2.87099	synonymous_variant	199	G
11-133	5	10552518-10552518	T	Zm00001d013410	Zm00001d013410_T002	Actin-1	2.87099	synonymous_variant	199	G
11-133	5	10552518-10552518	T	Zm00001d013410	Zm00001d013410_T003	Actin-1	2.87099	synonymous_variant	79	G
11-133	5	10552518-10552518	T	Zm00001d013410	Zm00001d013410_T004	Actin-1	2.87099	synonymous_variant	199	G
11-133	5	23539220-23539220	C	Zm00001d013873	Zm00001d013873_T001	Actin-2	2.14148	splice_region_variant,synonymous_variant	152	G
11-133	5	23539397-23539397	C	Zm00001d013873	Zm00001d013873_T001	Actin-2	2.14148	synonymous_variant	211	V
11-133	5	23539691-23539691	A	Zm00001d013873	Zm00001d013873_T001	Actin-2	2.14148	synonymous_variant	309	P
11-133	5	25186193-25186193	A	Zm00001d013934	Zm00001d013934_T001	soluble epoxide hydrolase	0.324743	synonymous_variant	169	V
11-133	5	25186193-25186193	A	Zm00001d013934	Zm00001d013934_T002	soluble epoxide hydrolase	0.324743	missense_variant	171	G/C
11-133	5	25186397-25186397	T	Zm00001d013934	Zm00001d013934_T001	soluble epoxide hydrolase	0.324743	missense_variant	136	M/I
11-133	5	25186397-25186397	T	Zm00001d013934	Zm00001d013934_T002	soluble epoxide hydrolase	0.324743	missense_variant	136	M/I
11-133	5	27906797-27906797	G	Zm00001d013997	Zm00001d013997_T001	Cysteine-rich receptor-like protein kinase 2	0.431078	synonymous_variant	311	G
11-133	5	27906797-27906797	G	Zm00001d013997	Zm00001d013997_T002	Cysteine-rich receptor-like protein kinase 2	0.431078	3_prime_UTR_variant	-	-
11-133	5	33634035-33634035	C	Zm00001d014134	Zm00001d014134_T001	Ent-cassadiene C2-hydroxylase	0.413672	synonymous_variant	322	A
11-133	5	33634112-33634112	G	Zm00001d014134	Zm00001d014134_T001	Ent-cassadiene C2-hydroxylase	0.413672	missense_variant	348	T/R
11-133	5	33634215-33634215	G	Zm00001d014134	Zm00001d014134_T001	Ent-cassadiene C2-hydroxylase	0.413672	synonymous_variant	382	V
11-133	5	33634577-33634577	A	Zm00001d014134	Zm00001d014134_T001	Ent-cassadiene C2-hydroxylase	0.413672	missense_variant	503	V/D
11-133	5	38467107-38467107	G	Zm00001d014258	Zm00001d014258_T001	alt5;alanine aminotransferase5	0.356741	synonymous_variant	423	D
11-133	5	38467107-38467107	G	Zm00001d014258	Zm00001d014258_T002	alt5;alanine aminotransferase5	0.356741	synonymous_variant	821	D
11-133	5	38467107-38467107	G	Zm00001d014258	Zm00001d014258_T003	alt5;alanine aminotransferase5	0.356741	synonymous_variant	363	D
11-133	5	38467107-38467107	G	Zm00001d014258	Zm00001d014258_T004	alt5;alanine aminotransferase5	0.356741	downstream_gene_variant	-	-
11-133	5	38467107-38467107	G	Zm00001d014258	Zm00001d014258_T005	alt5;alanine aminotransferase5	0.356741	downstream_gene_variant	-	-
11-133	5	38467107-38467107	G	Zm00001d014258	Zm00001d014258_T006	alt5;alanine aminotransferase5	0.356741	downstream_gene_variant	-	-
11-133	5	38467107-38467107	G	Zm00001d014258	Zm00001d014258_T007	alt5;alanine aminotransferase5	0.356741	downstream_gene_variant	-	-
11-133	5	38467107-38467107	G	Zm00001d014258	Zm00001d014258_T008	alt5;alanine aminotransferase5	0.356741	downstream_gene_variant	-	-
11-133	5	38467107-38467107	G	Zm00001d014258	Zm00001d014258_T010	alt5;alanine aminotransferase5	0.356741	downstream_gene_variant	-	-
11-133	5	114787646-114787646	C	Zm00001d015737	Zm00001d015737_T001	Ran BP2/NZF zinc finger-like superfamily protein	2.13196	synonymous_variant	103	R
11-133	5	114787646-114787646	C	Zm00001d015737	Zm00001d015737_T002	Ran BP2/NZF zinc finger-like superfamily protein	2.13196	synonymous_variant	103	R
11-133	5	130027799-130027799	G	Zm00001d015905	Zm00001d015905_T001	sweet4a;sugars will eventually be exported transporter4a:	2.83829	3_prime_UTR_variant	-	-
11-133	5	130030186-130030186	G	Zm00001d015905	Zm00001d015905_T001	sweet4a;sugars will eventually be exported transporter4a:	2.83829	5_prime_UTR_variant	-	-
11-133	5	130030195-130030195	T	Zm00001d015905	Zm00001d015905_T001	sweet4a;sugars will eventually be exported transporter4a:	2.83829	5_prime_UTR_variant	-	-
11-133	5	164455241-164455241	A	Zm00001d016483	Zm00001d016483_T001	MACPF domain-containing protein	0.475142	missense_variant	348	R/K
11-133	5	164455241-164455241	A	Zm00001d016483	Zm00001d016483_T002	MACPF domain-containing protein	0.475142	missense_variant	348	R/K
11-133	5	164455241-164455241	A	Zm00001d016483	Zm00001d016483_T003	MACPF domain-containing protein	0.475142	missense_variant	47	R/K
11-133	5	172644747-172644747	G	Zm00001d016691	Zm00001d016691_T001	Copper transport protein CCH	0.427519	synonymous_variant	27	S
11-133	5	172644747-172644747	G	Zm00001d016691	Zm00001d016691_T002	Copper transport protein CCH	0.427519	5_prime_UTR_variant	-	-
11-133	5	172644747-172644747	G	Zm00001d016691	Zm00001d016691_T003	Copper transport protein CCH	0.427519	5_prime_UTR_variant	-	-
11-133	5	172644999-172644999	G	Zm00001d016691	Zm00001d016691_T001	Copper transport protein CCH	0.427519	splice_region_variant,synonymous_variant	31	G
11-133	5	172644999-172644999	G	Zm00001d016691	Zm00001d016691_T002	Copper transport protein CCH	0.427519	splice_region_variant,5_prime_UTR_variant	-	-
11-133	5	172644999-172644999	G	Zm00001d016691	Zm00001d016691_T003	Copper transport protein CCH	0.427519	intron_variant	-	-
11-133	5	186706620-186706620	T	Zm00001d017139	Zm00001d017139_T001	hds1;hydroxymethylbutenyl diphosphate synthase1:	0.366125	synonymous_variant	725	A
11-133	5	186706620-186706620	T	Zm00001d017139	Zm00001d017139_T002	hds1;hydroxymethylbutenyl diphosphate synthase1:	0.366125	synonymous_variant	725	A
11-133	5	186706620-186706620	T	Zm00001d017139	Zm00001d017139_T003	hds1;hydroxymethylbutenyl diphosphate synthase1:	0.366125	synonymous_variant	731	A
11-133	5	186706620-186706620	T	Zm00001d017139	Zm00001d017139_T004	hds1;hydroxymethylbutenyl diphosphate synthase1:	0.366125	downstream_gene_variant	-	-
11-133	5	186707055-186707055	A	Zm00001d017139	Zm00001d017139_T001	hds1;hydroxymethylbutenyl diphosphate synthase1:	0.366125	synonymous_variant	683	G
11-133	5	186707055-186707055	A	Zm00001d017139	Zm00001d017139_T002	hds1;hydroxymethylbutenyl diphosphate synthase1:	0.366125	synonymous_variant	683	G
11-133	5	186707055-186707055	A	Zm00001d017139	Zm00001d017139_T003	hds1;hydroxymethylbutenyl diphosphate synthase1:	0.366125	synonymous_variant	689	G
11-133	5	186707055-186707055	A	Zm00001d017139	Zm00001d017139_T004	hds1;hydroxymethylbutenyl diphosphate synthase1:	0.366125	downstream_gene_variant	-	-
11-133	5	186708010-186708010	A	Zm00001d017139	Zm00001d017139_T001	hds1;hydroxymethylbutenyl diphosphate synthase1:	0.366125	missense_variant	554	G/V
11-133	5	186708010-186708010	A	Zm00001d017139	Zm00001d017139_T002	hds1;hydroxymethylbutenyl diphosphate synthase1:	0.366125	missense_variant	554	G/V
11-133	5	186708010-186708010	A	Zm00001d017139	Zm00001d017139_T003	hds1;hydroxymethylbutenyl diphosphate synthase1:	0.366125	missense_variant	560	G/V
11-133	5	186708010-186708010	A	Zm00001d017139	Zm00001d017139_T004	hds1;hydroxymethylbutenyl diphosphate synthase1:	0.366125	missense_variant	554	G/V
11-133	5	186710299-186710299	A	Zm00001d017139	Zm00001d017139_T001	hds1;hydroxymethylbutenyl diphosphate synthase1:	0.366125	synonymous_variant	338	L
11-133	5	186710299-186710299	A	Zm00001d017139	Zm00001d017139_T002	hds1;hydroxymethylbutenyl diphosphate synthase1:	0.366125	synonymous_variant	338	L
11-133	5	186710299-186710299	A	Zm00001d017139	Zm00001d017139_T003	hds1;hydroxymethylbutenyl diphosphate synthase1:	0.366125	synonymous_variant	344	L
11-133	5	186710299-186710299	A	Zm00001d017139	Zm00001d017139_T004	hds1;hydroxymethylbutenyl diphosphate synthase1:	0.366125	synonymous_variant	338	L
11-133	5	186711782-186711782	T	Zm00001d017139	Zm00001d017139_T001	hds1;hydroxymethylbutenyl diphosphate synthase1:	0.366125	synonymous_variant	41	R
11-133	5	186711782-186711782	T	Zm00001d017139	Zm00001d017139_T002	hds1;hydroxymethylbutenyl diphosphate synthase1:	0.366125	synonymous_variant	41	R
11-133	5	186711782-186711782	T	Zm00001d017139	Zm00001d017139_T003	hds1;hydroxymethylbutenyl diphosphate synthase1:	0.366125	synonymous_variant	41	R
11-133	5	186711782-186711782	T	Zm00001d017139	Zm00001d017139_T004	hds1;hydroxymethylbutenyl diphosphate synthase1:	0.366125	synonymous_variant	41	R
11-133	5	186711858-186711858	C	Zm00001d017139	Zm00001d017139_T001	hds1;hydroxymethylbutenyl diphosphate synthase1:	0.366125	missense_variant	16	H/R
11-133	5	186711858-186711858	C	Zm00001d017139	Zm00001d017139_T002	hds1;hydroxymethylbutenyl diphosphate synthase1:	0.366125	missense_variant	16	H/R
11-133	5	186711858-186711858	C	Zm00001d017139	Zm00001d017139_T003	hds1;hydroxymethylbutenyl diphosphate synthase1:	0.366125	missense_variant	16	H/R
11-133	5	186711858-186711858	C	Zm00001d017139	Zm00001d017139_T004	hds1;hydroxymethylbutenyl diphosphate synthase1:	0.366125	missense_variant	16	H/R
11-133	5	195833466-195833466	G	Zm00001d017429	Zm00001d017429_T001	Iron-phytosiderophore transporter yellow stripe 1	0.278593	synonymous_variant	582	A
11-133	5	197724278-197724278	T	Zm00001d017502	Zm00001d017502_T001	trpp6;trehalose-6-phosphate phosphatase6:	0.487715	intron_variant	-	-
11-133	5	197724278-197724278	T	Zm00001d017502	Zm00001d017502_T002	trpp6;trehalose-6-phosphate phosphatase6:	0.487715	intron_variant	-	-
11-133	5	197724355-197724355	G	Zm00001d017502	Zm00001d017502_T001	trpp6;trehalose-6-phosphate phosphatase6:	0.487715	intron_variant	-	-
11-133	5	197724355-197724355	G	Zm00001d017502	Zm00001d017502_T002	trpp6;trehalose-6-phosphate phosphatase6:	0.487715	intron_variant	-	-
11-133	5	197724476-197724476	C	Zm00001d017502	Zm00001d017502_T001	trpp6;trehalose-6-phosphate phosphatase6:	0.487715	intron_variant	-	-
11-133	5	197724476-197724476	C	Zm00001d017502	Zm00001d017502_T002	trpp6;trehalose-6-phosphate phosphatase6:	0.487715	intron_variant	-	-
11-133	5	197725744-197725744	C	Zm00001d017502	Zm00001d017502_T001	trpp6;trehalose-6-phosphate phosphatase6:	0.487715	missense_variant	214	N/D
11-133	5	197725744-197725744	C	Zm00001d017502	Zm00001d017502_T002	trpp6;trehalose-6-phosphate phosphatase6:	0.487715	missense_variant	214	N/D
11-133	5	197726448-197726448	A	Zm00001d017502	Zm00001d017502_T001	trpp6;trehalose-6-phosphate phosphatase6:	0.487715	synonymous_variant	101	L
11-133	5	197726448-197726448	A	Zm00001d017502	Zm00001d017502_T002	trpp6;trehalose-6-phosphate phosphatase6:	0.487715	synonymous_variant	101	L
11-133	5	197726979-197726979	T	Zm00001d017502	Zm00001d017502_T001	trpp6;trehalose-6-phosphate phosphatase6:	0.487715	5_prime_UTR_variant	-	-
11-133	5	197726979-197726979	T	Zm00001d017502	Zm00001d017502_T002	trpp6;trehalose-6-phosphate phosphatase6:	0.487715	5_prime_UTR_variant	-	-
11-133	5	197728671-197728671	A	Zm00001d017502	Zm00001d017502_T001	trpp6;trehalose-6-phosphate phosphatase6:	0.487715	5_prime_UTR_variant	-	-
11-133	5	197728671-197728671	A	Zm00001d017502	Zm00001d017502_T002	trpp6;trehalose-6-phosphate phosphatase6:	0.487715	5_prime_UTR_variant	-	-
11-133	5	206140737-206140737	A	Zm00001d017762	Zm00001d017762_T001	abh1;abscisic acid 8'-hydroxylase1:	0.266842	downstream_gene_variant	-	-
11-133	5	206140737-206140737	A	Zm00001d017762	Zm00001d017762_T002	abh1;abscisic acid 8'-hydroxylase1:	0.266842	3_prime_UTR_variant	-	-
11-133	5	206140737-206140737	A	Zm00001d017762	Zm00001d017762_T003	abh1;abscisic acid 8'-hydroxylase1:	0.266842	3_prime_UTR_variant	-	-
11-133	5	206140737-206140737	A	Zm00001d017762	Zm00001d017762_T004	abh1;abscisic acid 8'-hydroxylase1:	0.266842	3_prime_UTR_variant	-	-
11-133	5	217871763-217871763	C	Zm00001d018282	Zm00001d018282_T001	Subtilisin-like protease SBT1.4	2.0517	missense_variant	744	N/D
11-133	5	220634529-220634529	T	Zm00001d018431	Zm00001d018431_T001	Wall-associated receptor kinase-like 8	0.460742	synonymous_variant	743	R
11-133	6	663822-663822	T	Zm00001d034977	Zm00001d034977_T001	VAMP protein SEC22	2.11525	synonymous_variant	164	A
11-133	6	663894-663894	T	Zm00001d034977	Zm00001d034977_T001	VAMP protein SEC22	2.11525	synonymous_variant	140	A
11-133	6	125855421-125855421	G	Zm00001d037452	Zm00001d037452_T001	B-cell receptor-associated 31-like	0.385115	missense_variant	142	N/S
11-133	6	125855421-125855421	G	Zm00001d037452	Zm00001d037452_T002	B-cell receptor-associated 31-like	0.385115	missense_variant	124	N/S
11-133	6	125855421-125855421	G	Zm00001d037452	Zm00001d037452_T003	B-cell receptor-associated 31-like	0.385115	3_prime_UTR_variant	-	-
11-133	6	125855443-125855443	C	Zm00001d037452	Zm00001d037452_T001	B-cell receptor-associated 31-like	0.385115	missense_variant	149	R/S
11-133	6	125855443-125855443	C	Zm00001d037452	Zm00001d037452_T002	B-cell receptor-associated 31-like	0.385115	missense_variant	131	R/S
11-133	6	125855443-125855443	C	Zm00001d037452	Zm00001d037452_T003	B-cell receptor-associated 31-like	0.385115	3_prime_UTR_variant	-	-
11-133	6	128727709-128727709	T	Zm00001d037540	Zm00001d037540_T001	Fasciclin-like arabinogalactan protein 2	2.12943	synonymous_variant	157	T
11-133	6	128727919-128727919	A	Zm00001d037540	Zm00001d037540_T001	Fasciclin-like arabinogalactan protein 2	2.12943	synonymous_variant	227	T
11-133	6	128728015-128728015	C	Zm00001d037540	Zm00001d037540_T001	Fasciclin-like arabinogalactan protein 2	2.12943	synonymous_variant	259	L
11-133	6	128728336-128728336	C	Zm00001d037540	Zm00001d037540_T001	Fasciclin-like arabinogalactan protein 2	2.12943	synonymous_variant	366	T
11-133	6	128728381-128728381	A	Zm00001d037540	Zm00001d037540_T001	Fasciclin-like arabinogalactan protein 2	2.12943	synonymous_variant	381	P
11-133	6	128728420-128728420	A	Zm00001d037540	Zm00001d037540_T001	Fasciclin-like arabinogalactan protein 2	2.12943	synonymous_variant	394	K
11-133	6	128728501-128728501	C	Zm00001d037540	Zm00001d037540_T001	Fasciclin-like arabinogalactan protein 2	2.12943	synonymous_variant	421	A
11-133	6	142911071-142911071	C	Zm00001d037941	Zm00001d037941_T001	Ethylene-responsive transcription factor RAP2-3	0.356927	missense_variant	28	I/V
11-133	6	142911071-142911071	C	Zm00001d037941	Zm00001d037941_T002	Ethylene-responsive transcription factor RAP2-3	0.356927	missense_variant	28	I/V
11-133	6	150034213-150034213	C	Zm00001d038163	Zm00001d038163_T001	pdk1;pyruvate, orthophosphate dikinase1	0.267845	synonymous_variant	835	L
11-133	6	150034213-150034213	C	Zm00001d038163	Zm00001d038163_T002	pdk1;pyruvate, orthophosphate dikinase1	0.267845	synonymous_variant	835	L
11-133	6	150034213-150034213	C	Zm00001d038163	Zm00001d038163_T003	pdk1;pyruvate, orthophosphate dikinase1	0.267845	synonymous_variant	781	L
11-133	6	150034213-150034213	C	Zm00001d038163	Zm00001d038163_T004	pdk1;pyruvate, orthophosphate dikinase1	0.267845	synonymous_variant	667	L
11-133	6	150034213-150034213	C	Zm00001d038163	Zm00001d038163_T005	pdk1;pyruvate, orthophosphate dikinase1	0.267845	synonymous_variant	781	L
11-133	6	150034213-150034213	C	Zm00001d038163	Zm00001d038163_T006	pdk1;pyruvate, orthophosphate dikinase1	0.267845	synonymous_variant	713	L
11-133	6	150034213-150034213	C	Zm00001d038163	Zm00001d038163_T007	pdk1;pyruvate, orthophosphate dikinase1	0.267845	synonymous_variant	334	L
11-133	6	150034213-150034213	C	Zm00001d038163	Zm00001d038163_T008	pdk1;pyruvate, orthophosphate dikinase1	0.267845	synonymous_variant	644	L
11-133	6	150034213-150034213	C	Zm00001d038163	Zm00001d038163_T009	pdk1;pyruvate, orthophosphate dikinase1	0.267845	synonymous_variant	767	L
11-133	6	150034213-150034213	C	Zm00001d038163	Zm00001d038163_T010	pdk1;pyruvate, orthophosphate dikinase1	0.267845	synonymous_variant	633	L
11-133	6	150034213-150034213	C	Zm00001d038163	Zm00001d038163_T011	pdk1;pyruvate, orthophosphate dikinase1	0.267845	synonymous_variant	613	L
11-133	6	150034213-150034213	C	Zm00001d038163	Zm00001d038163_T012	pdk1;pyruvate, orthophosphate dikinase1	0.267845	synonymous_variant	644	L
11-133	6	150034213-150034213	C	Zm00001d038163	Zm00001d038163_T013	pdk1;pyruvate, orthophosphate dikinase1	0.267845	synonymous_variant	695	L
11-133	6	150034213-150034213	C	Zm00001d038163	Zm00001d038163_T014	pdk1;pyruvate, orthophosphate dikinase1	0.267845	synonymous_variant	410	L
11-133	6	150034213-150034213	C	Zm00001d038163	Zm00001d038163_T015	pdk1;pyruvate, orthophosphate dikinase1	0.267845	synonymous_variant	633	L
11-133	6	150034213-150034213	C	Zm00001d038163	Zm00001d038163_T016	pdk1;pyruvate, orthophosphate dikinase1	0.267845	synonymous_variant	539	L
11-133	6	150034213-150034213	C	Zm00001d038163	Zm00001d038163_T017	pdk1;pyruvate, orthophosphate dikinase1	0.267845	synonymous_variant	730	L
11-133	6	150034213-150034213	C	Zm00001d038163	Zm00001d038163_T018	pdk1;pyruvate, orthophosphate dikinase1	0.267845	synonymous_variant	751	L
11-133	6	150034213-150034213	C	Zm00001d038163	Zm00001d038163_T019	pdk1;pyruvate, orthophosphate dikinase1	0.267845	synonymous_variant	194	L
11-133	6	150034213-150034213	C	Zm00001d038163	Zm00001d038163_T020	pdk1;pyruvate, orthophosphate dikinase1	0.267845	3_prime_UTR_variant	-	-
11-133	6	150034213-150034213	C	Zm00001d038163	Zm00001d038163_T021	pdk1;pyruvate, orthophosphate dikinase1	0.267845	synonymous_variant	781	L
11-133	6	150034213-150034213	C	Zm00001d038163	Zm00001d038163_T022	pdk1;pyruvate, orthophosphate dikinase1	0.267845	synonymous_variant	762	L
11-133	6	150034213-150034213	C	Zm00001d038163	Zm00001d038163_T023	pdk1;pyruvate, orthophosphate dikinase1	0.267845	synonymous_variant	688	L
11-133	6	150034213-150034213	C	Zm00001d038163	Zm00001d038163_T024	pdk1;pyruvate, orthophosphate dikinase1	0.267845	synonymous_variant	627	L
11-133	6	150034213-150034213	C	Zm00001d038163	Zm00001d038163_T025	pdk1;pyruvate, orthophosphate dikinase1	0.267845	synonymous_variant	753	L
11-133	6	150034213-150034213	C	Zm00001d038163	Zm00001d038163_T026	pdk1;pyruvate, orthophosphate dikinase1	0.267845	synonymous_variant	454	L
11-133	6	150034213-150034213	C	Zm00001d038163	Zm00001d038163_T027	pdk1;pyruvate, orthophosphate dikinase1	0.267845	synonymous_variant	709	L
11-133	6	150034213-150034213	C	Zm00001d038163	Zm00001d038163_T029	pdk1;pyruvate, orthophosphate dikinase1	0.267845	synonymous_variant	593	L
11-133	6	150034213-150034213	C	Zm00001d038163	Zm00001d038163_T030	pdk1;pyruvate, orthophosphate dikinase1	0.267845	synonymous_variant	661	L
11-133	6	150034213-150034213	C	Zm00001d038163	Zm00001d038163_T031	pdk1;pyruvate, orthophosphate dikinase1	0.267845	synonymous_variant	661	L
11-133	6	150034213-150034213	C	Zm00001d038163	Zm00001d038163_T032	pdk1;pyruvate, orthophosphate dikinase1	0.267845	synonymous_variant	593	L
11-133	6	150034213-150034213	C	Zm00001d038163	Zm00001d038163_T033	pdk1;pyruvate, orthophosphate dikinase1	0.267845	synonymous_variant	531	L
11-133	6	150034213-150034213	C	Zm00001d038163	Zm00001d038163_T034	pdk1;pyruvate, orthophosphate dikinase1	0.267845	synonymous_variant	531	L
11-133	6	150034213-150034213	C	Zm00001d038163	Zm00001d038163_T035	pdk1;pyruvate, orthophosphate dikinase1	0.267845	synonymous_variant	531	L
11-133	6	150034213-150034213	C	Zm00001d038163	Zm00001d038163_T036	pdk1;pyruvate, orthophosphate dikinase1	0.267845	synonymous_variant	248	L
11-133	6	150034213-150034213	C	Zm00001d038163	Zm00001d038163_T037	pdk1;pyruvate, orthophosphate dikinase1	0.267845	synonymous_variant	248	L
11-133	7	1463508-1463508	A	Zm00001d018641	Zm00001d018641_T001	early nodulin-like protein 16	2.33606	synonymous_variant	88	A
11-133	7	1463529-1463529	A	Zm00001d018641	Zm00001d018641_T001	early nodulin-like protein 16	2.33606	synonymous_variant	95	G
11-133	7	14497757-14497757	T	Zm00001d019060	Zm00001d019060_T001	dxs2;deoxy xylulose synthase 2	0.298711	3_prime_UTR_variant	-	-
11-133	7	140182356-140182356	T	Zm00001d021006	Zm00001d021006_T001	MTD1	0.323985	missense_variant	32	A/T
11-133	7	160625776-160625776	T	Zm00001d021698	Zm00001d021698_T001	Receptor-like protein kinase RK20-1	0.404001	missense_variant	359	E/K
11-133	7	160625776-160625776	T	Zm00001d021699	Zm00001d021699_T001	No annotated	0.423085	downstream_gene_variant	-	-
11-133	7	160627496-160627496	G	Zm00001d021698	Zm00001d021698_T001	Receptor-like protein kinase RK20-1	0.404001	missense_variant	56	A/P
11-133	7	160627496-160627496	G	Zm00001d021699	Zm00001d021699_T001	No annotated	0.423085	downstream_gene_variant	-	-
11-133	7	160630352-160630352	C	Zm00001d021698	Zm00001d021698_T001	Receptor-like protein kinase RK20-1	0.404001	upstream_gene_variant	-	-
11-133	7	160630352-160630352	C	Zm00001d021699	Zm00001d021699_T001	No annotated	0.423085	synonymous_variant	441	R
11-133	7	160630822-160630822	C	Zm00001d021698	Zm00001d021698_T001	Receptor-like protein kinase RK20-1	0.404001	upstream_gene_variant	-	-
11-133	7	160630822-160630822	C	Zm00001d021699	Zm00001d021699_T001	No annotated	0.423085	synonymous_variant	375	E
11-133	7	160630999-160630999	G	Zm00001d021698	Zm00001d021698_T001	Receptor-like protein kinase RK20-1	0.404001	upstream_gene_variant	-	-
11-133	7	160630999-160630999	G	Zm00001d021699	Zm00001d021699_T001	No annotated	0.423085	synonymous_variant	344	P
11-133	7	160632250-160632250	G	Zm00001d021698	Zm00001d021698_T001	Receptor-like protein kinase RK20-1	0.404001	upstream_gene_variant	-	-
11-133	7	160632250-160632250	G	Zm00001d021699	Zm00001d021699_T001	No annotated	0.423085	missense_variant	323	M/T
11-133	7	160632262-160632262	G	Zm00001d021698	Zm00001d021698_T001	Receptor-like protein kinase RK20-1	0.404001	upstream_gene_variant	-	-
11-133	7	160632262-160632262	G	Zm00001d021699	Zm00001d021699_T001	No annotated	0.423085	missense_variant	319	Q/P
11-133	7	160908660-160908660	G	Zm00001d021709	Zm00001d021709_T001	ippi1;isopentenyl pyrophosphate isomerase1	0.450269	synonymous_variant	4	A
11-133	7	160908685-160908685	A	Zm00001d021709	Zm00001d021709_T001	ippi1;isopentenyl pyrophosphate isomerase1	0.450269	missense_variant	13	A/T
11-133	7	160909604-160909604	G	Zm00001d021709	Zm00001d021709_T001	ippi1;isopentenyl pyrophosphate isomerase1	0.450269	synonymous_variant	34	V
11-133	7	160910804-160910804	T	Zm00001d021709	Zm00001d021709_T001	ippi1;isopentenyl pyrophosphate isomerase1	0.450269	synonymous_variant	91	S
11-133	7	160911365-160911365	G	Zm00001d021709	Zm00001d021709_T001	ippi1;isopentenyl pyrophosphate isomerase1	0.450269	missense_variant	181	D/E
11-133	7	160911407-160911407	T	Zm00001d021709	Zm00001d021709_T001	ippi1;isopentenyl pyrophosphate isomerase1	0.450269	synonymous_variant	195	D
11-133	7	165700039-165700039	C	Zm00001d021901	Zm00001d021901_T001	sip1;stress-induced protein1	0.344324	synonymous_variant	133	P
11-133	7	165700221-165700221	G	Zm00001d021901	Zm00001d021901_T001	sip1;stress-induced protein1	0.344324	missense_variant	73	K/Q
11-133	7	167220083-167220083	A	Zm00001d021965	Zm00001d021965_T001	Peroxidase 52	2.30595	missense_variant	301	R/Q
11-133	8	14151901-14151901	A	Zm00001d008600	Zm00001d008600_T001	Sulfoquinovosyl transferase SQD2	3.29845	splice_region_variant,synonymous_variant	358	R
11-133	8	14151901-14151901	A	Zm00001d008600	Zm00001d008600_T002	Sulfoquinovosyl transferase SQD2	3.29845	splice_region_variant,synonymous_variant	347	R
11-133	8	14151901-14151901	A	Zm00001d008600	Zm00001d008600_T003	Sulfoquinovosyl transferase SQD2	3.29845	splice_region_variant,synonymous_variant	181	R
11-133	8	14151982-14151982	T	Zm00001d008600	Zm00001d008600_T001	Sulfoquinovosyl transferase SQD2	3.29845	synonymous_variant	385	Y
11-133	8	14151982-14151982	T	Zm00001d008600	Zm00001d008600_T002	Sulfoquinovosyl transferase SQD2	3.29845	synonymous_variant	374	Y
11-133	8	14151982-14151982	T	Zm00001d008600	Zm00001d008600_T003	Sulfoquinovosyl transferase SQD2	3.29845	synonymous_variant	208	Y
11-133	8	22546127-22546127	G	Zm00001d008850	Zm00001d008850_T001	Late embryogenesis abundant (LEA) hydroxyproline-rich glycoprotein family	2.46847	missense_variant	100	S/P
11-133	8	36535969-36535969	C	Zm00001d009103	Zm00001d009103_T001	Ethylene-responsive factor-like protein 1	0.166606	5_prime_UTR_variant	-	-
11-133	8	36536152-36536152	T	Zm00001d009103	Zm00001d009103_T001	Ethylene-responsive factor-like protein 1	0.166606	missense_variant	31	E/D
11-133	8	84442805-84442805	G	Zm00001d009837	Zm00001d009837_T001	RING/U-box superfamily protein	0.462829	missense_variant	447	T/A
11-133	8	84442805-84442805	G	Zm00001d009837	Zm00001d009837_T002	RING/U-box superfamily protein	0.462829	missense_variant	159	T/A
11-133	8	84442805-84442805	G	Zm00001d009837	Zm00001d009837_T003	RING/U-box superfamily protein	0.462829	intron_variant	-	-
11-133	8	121128197-121128197	T	Zm00001d010588	Zm00001d010588_T001	pdc1;pyruvate decarboxylase1: cDNA and genomic clone, SSR UMC1163	0.0693361	synonymous_variant	570	D
11-133	8	121128197-121128197	T	Zm00001d010588	Zm00001d010588_T002	pdc1;pyruvate decarboxylase1: cDNA and genomic clone, SSR UMC1163	0.0693361	synonymous_variant	296	D
11-133	8	121128197-121128197	T	Zm00001d010588	Zm00001d010588_T003	pdc1;pyruvate decarboxylase1: cDNA and genomic clone, SSR UMC1163	0.0693361	synonymous_variant	26	D
11-133	8	126850058-126850058	G	Zm00001d010751	Zm00001d010751_T001	Seed specific protein Bn15D17A	0.373881	missense_variant	294	K/Q
11-133	8	126850212-126850212	A	Zm00001d010751	Zm00001d010751_T001	Seed specific protein Bn15D17A	0.373881	synonymous_variant	242	A
11-133	8	126850293-126850293	C	Zm00001d010751	Zm00001d010751_T001	Seed specific protein Bn15D17A	0.373881	synonymous_variant	215	E
11-133	8	137417153-137417153	C	Zm00001d011051	Zm00001d011051_T001	ACT domain-containing protein ACR9	0.432643	synonymous_variant	116	G
11-133	8	137417153-137417153	C	Zm00001d011051	Zm00001d011051_T002	ACT domain-containing protein ACR9	0.432643	synonymous_variant	192	G
11-133	8	137417153-137417153	C	Zm00001d011051	Zm00001d011051_T003	ACT domain-containing protein ACR9	0.432643	synonymous_variant	116	G
11-133	8	137417153-137417153	C	Zm00001d011051	Zm00001d011051_T004	ACT domain-containing protein ACR9	0.432643	synonymous_variant	192	G
11-133	8	137417153-137417153	C	Zm00001d011051	Zm00001d011051_T005	ACT domain-containing protein ACR9	0.432643	synonymous_variant	116	G
11-133	8	137417153-137417153	C	Zm00001d011051	Zm00001d011051_T006	ACT domain-containing protein ACR9	0.432643	synonymous_variant	116	G
11-133	8	137417153-137417153	C	Zm00001d011051	Zm00001d011051_T007	ACT domain-containing protein ACR9	0.432643	synonymous_variant	116	G
11-133	8	137999264-137999264	T	Zm00001d011066	Zm00001d011066_T001	Protein kinase APK1A chloroplastic	0.48091	synonymous_variant	93	G
11-133	8	137999264-137999264	T	Zm00001d011066	Zm00001d011066_T002	Protein kinase APK1A chloroplastic	0.48091	synonymous_variant	93	G
11-133	8	137999264-137999264	T	Zm00001d011066	Zm00001d011066_T003	Protein kinase APK1A chloroplastic	0.48091	synonymous_variant	93	G
11-133	8	137999264-137999264	T	Zm00001d011066	Zm00001d011066_T004	Protein kinase APK1A chloroplastic	0.48091	synonymous_variant	93	G
11-133	8	137999264-137999264	T	Zm00001d011066	Zm00001d011066_T005	Protein kinase APK1A chloroplastic	0.48091	upstream_gene_variant	-	-
11-133	8	137999867-137999867	T	Zm00001d011066	Zm00001d011066_T001	Protein kinase APK1A chloroplastic	0.48091	3_prime_UTR_variant	-	-
11-133	8	137999867-137999867	T	Zm00001d011066	Zm00001d011066_T002	Protein kinase APK1A chloroplastic	0.48091	synonymous_variant	222	V
11-133	8	137999867-137999867	T	Zm00001d011066	Zm00001d011066_T003	Protein kinase APK1A chloroplastic	0.48091	synonymous_variant	222	V
11-133	8	137999867-137999867	T	Zm00001d011066	Zm00001d011066_T004	Protein kinase APK1A chloroplastic	0.48091	synonymous_variant	222	V
11-133	8	137999867-137999867	T	Zm00001d011066	Zm00001d011066_T005	Protein kinase APK1A chloroplastic	0.48091	5_prime_UTR_variant	-	-
11-133	8	138000883-138000883	C	Zm00001d011066	Zm00001d011066_T001	Protein kinase APK1A chloroplastic	0.48091	3_prime_UTR_variant	-	-
11-133	8	138000883-138000883	C	Zm00001d011066	Zm00001d011066_T002	Protein kinase APK1A chloroplastic	0.48091	3_prime_UTR_variant	-	-
11-133	8	138000883-138000883	C	Zm00001d011066	Zm00001d011066_T003	Protein kinase APK1A chloroplastic	0.48091	3_prime_UTR_variant	-	-
11-133	8	138000883-138000883	C	Zm00001d011066	Zm00001d011066_T004	Protein kinase APK1A chloroplastic	0.48091	3_prime_UTR_variant	-	-
11-133	8	138000883-138000883	C	Zm00001d011066	Zm00001d011066_T005	Protein kinase APK1A chloroplastic	0.48091	3_prime_UTR_variant	-	-
11-133	8	142999557-142999557	A	Zm00001d011208	Zm00001d011208_T001	1-aminocyclopropane-1-carboxylate oxidase 1	0.252553	missense_variant	52	D/E
11-133	8	142999557-142999557	A	Zm00001d011208	Zm00001d011208_T002	1-aminocyclopropane-1-carboxylate oxidase 1	0.252553	5_prime_UTR_variant	-	-
11-133	8	143000249-143000249	G	Zm00001d011208	Zm00001d011208_T001	1-aminocyclopropane-1-carboxylate oxidase 1	0.252553	missense_variant	243	L/V
11-133	8	143000249-143000249	G	Zm00001d011208	Zm00001d011208_T002	1-aminocyclopropane-1-carboxylate oxidase 1	0.252553	synonymous_variant	112	S
11-133	8	143000361-143000361	C	Zm00001d011208	Zm00001d011208_T001	1-aminocyclopropane-1-carboxylate oxidase 1	0.252553	missense_variant	280	G/A
11-133	8	143000361-143000361	C	Zm00001d011208	Zm00001d011208_T002	1-aminocyclopropane-1-carboxylate oxidase 1	0.252553	missense_variant	150	A/P
11-133	8	143000555-143000555	T	Zm00001d011208	Zm00001d011208_T001	1-aminocyclopropane-1-carboxylate oxidase 1	0.252553	3_prime_UTR_variant	-	-
11-133	8	143000555-143000555	T	Zm00001d011208	Zm00001d011208_T002	1-aminocyclopropane-1-carboxylate oxidase 1	0.252553	synonymous_variant	214	F
11-133	8	152929635-152929635	T	Zm00001d011512	Zm00001d011512_T001	AMSH-like ubiquitin thioesterase 2	0.488226	synonymous_variant	55	I
11-133	8	152929635-152929635	T	Zm00001d011512	Zm00001d011512_T002	AMSH-like ubiquitin thioesterase 2	0.488226	synonymous_variant	55	I
11-133	8	152929635-152929635	T	Zm00001d011512	Zm00001d011512_T003	AMSH-like ubiquitin thioesterase 2	0.488226	synonymous_variant	55	I
11-133	8	152929635-152929635	T	Zm00001d011512	Zm00001d011512_T004	AMSH-like ubiquitin thioesterase 2	0.488226	synonymous_variant	55	I
11-133	8	152929635-152929635	T	Zm00001d011512	Zm00001d011512_T005	AMSH-like ubiquitin thioesterase 2	0.488226	synonymous_variant	55	I
11-133	8	152929635-152929635	T	Zm00001d011512	Zm00001d011512_T006	AMSH-like ubiquitin thioesterase 2	0.488226	synonymous_variant	55	I
11-133	8	152929635-152929635	T	Zm00001d011512	Zm00001d011512_T007	AMSH-like ubiquitin thioesterase 2	0.488226	upstream_gene_variant	-	-
11-133	8	152929725-152929725	C	Zm00001d011512	Zm00001d011512_T001	AMSH-like ubiquitin thioesterase 2	0.488226	synonymous_variant	85	V
11-133	8	152929725-152929725	C	Zm00001d011512	Zm00001d011512_T002	AMSH-like ubiquitin thioesterase 2	0.488226	synonymous_variant	85	V
11-133	8	152929725-152929725	C	Zm00001d011512	Zm00001d011512_T003	AMSH-like ubiquitin thioesterase 2	0.488226	synonymous_variant	85	V
11-133	8	152929725-152929725	C	Zm00001d011512	Zm00001d011512_T004	AMSH-like ubiquitin thioesterase 2	0.488226	synonymous_variant	85	V
11-133	8	152929725-152929725	C	Zm00001d011512	Zm00001d011512_T005	AMSH-like ubiquitin thioesterase 2	0.488226	synonymous_variant	85	V
11-133	8	152929725-152929725	C	Zm00001d011512	Zm00001d011512_T006	AMSH-like ubiquitin thioesterase 2	0.488226	synonymous_variant	85	V
11-133	8	152929725-152929725	C	Zm00001d011512	Zm00001d011512_T007	AMSH-like ubiquitin thioesterase 2	0.488226	upstream_gene_variant	-	-
11-133	8	152929916-152929916	C	Zm00001d011512	Zm00001d011512_T001	AMSH-like ubiquitin thioesterase 2	0.488226	missense_variant	113	E/Q
11-133	8	152929916-152929916	C	Zm00001d011512	Zm00001d011512_T002	AMSH-like ubiquitin thioesterase 2	0.488226	missense_variant	113	E/Q
11-133	8	152929916-152929916	C	Zm00001d011512	Zm00001d011512_T003	AMSH-like ubiquitin thioesterase 2	0.488226	missense_variant	113	E/Q
11-133	8	152929916-152929916	C	Zm00001d011512	Zm00001d011512_T004	AMSH-like ubiquitin thioesterase 2	0.488226	missense_variant	113	E/Q
11-133	8	152929916-152929916	C	Zm00001d011512	Zm00001d011512_T005	AMSH-like ubiquitin thioesterase 2	0.488226	missense_variant	113	E/Q
11-133	8	152929916-152929916	C	Zm00001d011512	Zm00001d011512_T006	AMSH-like ubiquitin thioesterase 2	0.488226	missense_variant	113	E/Q
11-133	8	152929916-152929916	C	Zm00001d011512	Zm00001d011512_T007	AMSH-like ubiquitin thioesterase 2	0.488226	5_prime_UTR_variant	-	-
11-133	8	152930091-152930091	G	Zm00001d011512	Zm00001d011512_T001	AMSH-like ubiquitin thioesterase 2	0.488226	synonymous_variant	142	P
11-133	8	152930091-152930091	G	Zm00001d011512	Zm00001d011512_T002	AMSH-like ubiquitin thioesterase 2	0.488226	synonymous_variant	142	P
11-133	8	152930091-152930091	G	Zm00001d011512	Zm00001d011512_T003	AMSH-like ubiquitin thioesterase 2	0.488226	synonymous_variant	142	P
11-133	8	152930091-152930091	G	Zm00001d011512	Zm00001d011512_T004	AMSH-like ubiquitin thioesterase 2	0.488226	synonymous_variant	142	P
11-133	8	152930091-152930091	G	Zm00001d011512	Zm00001d011512_T005	AMSH-like ubiquitin thioesterase 2	0.488226	synonymous_variant	142	P
11-133	8	152930091-152930091	G	Zm00001d011512	Zm00001d011512_T006	AMSH-like ubiquitin thioesterase 2	0.488226	synonymous_variant	142	P
11-133	8	152930091-152930091	G	Zm00001d011512	Zm00001d011512_T007	AMSH-like ubiquitin thioesterase 2	0.488226	5_prime_UTR_variant	-	-
11-133	8	152934720-152934720	T	Zm00001d011512	Zm00001d011512_T001	AMSH-like ubiquitin thioesterase 2	0.488226	3_prime_UTR_variant	-	-
11-133	8	152934720-152934720	T	Zm00001d011512	Zm00001d011512_T002	AMSH-like ubiquitin thioesterase 2	0.488226	synonymous_variant	221	L
11-133	8	152934720-152934720	T	Zm00001d011512	Zm00001d011512_T003	AMSH-like ubiquitin thioesterase 2	0.488226	synonymous_variant	177	L
11-133	8	152934720-152934720	T	Zm00001d011512	Zm00001d011512_T004	AMSH-like ubiquitin thioesterase 2	0.488226	synonymous_variant	231	L
11-133	8	152934720-152934720	T	Zm00001d011512	Zm00001d011512_T005	AMSH-like ubiquitin thioesterase 2	0.488226	synonymous_variant	198	L
11-133	8	152934720-152934720	T	Zm00001d011512	Zm00001d011512_T006	AMSH-like ubiquitin thioesterase 2	0.488226	3_prime_UTR_variant	-	-
11-133	8	152934720-152934720	T	Zm00001d011512	Zm00001d011512_T007	AMSH-like ubiquitin thioesterase 2	0.488226	3_prime_UTR_variant	-	-
11-133	8	152934728-152934728	T	Zm00001d011512	Zm00001d011512_T001	AMSH-like ubiquitin thioesterase 2	0.488226	3_prime_UTR_variant	-	-
11-133	8	152934728-152934728	T	Zm00001d011512	Zm00001d011512_T002	AMSH-like ubiquitin thioesterase 2	0.488226	missense_variant	223	E/D
11-133	8	152934728-152934728	T	Zm00001d011512	Zm00001d011512_T003	AMSH-like ubiquitin thioesterase 2	0.488226	missense_variant	179	E/D
11-133	8	152934728-152934728	T	Zm00001d011512	Zm00001d011512_T004	AMSH-like ubiquitin thioesterase 2	0.488226	missense_variant	233	E/D
11-133	8	152934728-152934728	T	Zm00001d011512	Zm00001d011512_T005	AMSH-like ubiquitin thioesterase 2	0.488226	missense_variant	200	E/D
11-133	8	152934728-152934728	T	Zm00001d011512	Zm00001d011512_T006	AMSH-like ubiquitin thioesterase 2	0.488226	3_prime_UTR_variant	-	-
11-133	8	152934728-152934728	T	Zm00001d011512	Zm00001d011512_T007	AMSH-like ubiquitin thioesterase 2	0.488226	3_prime_UTR_variant	-	-
11-133	8	152934807-152934807	G	Zm00001d011512	Zm00001d011512_T001	AMSH-like ubiquitin thioesterase 2	0.488226	3_prime_UTR_variant	-	-
11-133	8	152934807-152934807	G	Zm00001d011512	Zm00001d011512_T002	AMSH-like ubiquitin thioesterase 2	0.488226	missense_variant	250	I/V
11-133	8	152934807-152934807	G	Zm00001d011512	Zm00001d011512_T003	AMSH-like ubiquitin thioesterase 2	0.488226	missense_variant	206	I/V
11-133	8	152934807-152934807	G	Zm00001d011512	Zm00001d011512_T004	AMSH-like ubiquitin thioesterase 2	0.488226	missense_variant	260	I/V
11-133	8	152934807-152934807	G	Zm00001d011512	Zm00001d011512_T005	AMSH-like ubiquitin thioesterase 2	0.488226	missense_variant	227	I/V
11-133	8	152934807-152934807	G	Zm00001d011512	Zm00001d011512_T006	AMSH-like ubiquitin thioesterase 2	0.488226	3_prime_UTR_variant	-	-
11-133	8	152934807-152934807	G	Zm00001d011512	Zm00001d011512_T007	AMSH-like ubiquitin thioesterase 2	0.488226	3_prime_UTR_variant	-	-
11-133	8	152934877-152934877	A	Zm00001d011512	Zm00001d011512_T001	AMSH-like ubiquitin thioesterase 2	0.488226	3_prime_UTR_variant	-	-
11-133	8	152934877-152934877	A	Zm00001d011512	Zm00001d011512_T002	AMSH-like ubiquitin thioesterase 2	0.488226	missense_variant	273	A/D
11-133	8	152934877-152934877	A	Zm00001d011512	Zm00001d011512_T003	AMSH-like ubiquitin thioesterase 2	0.488226	missense_variant	229	A/D
11-133	8	152934877-152934877	A	Zm00001d011512	Zm00001d011512_T004	AMSH-like ubiquitin thioesterase 2	0.488226	missense_variant	283	A/D
11-133	8	152934877-152934877	A	Zm00001d011512	Zm00001d011512_T005	AMSH-like ubiquitin thioesterase 2	0.488226	missense_variant	250	A/D
11-133	8	152934877-152934877	A	Zm00001d011512	Zm00001d011512_T006	AMSH-like ubiquitin thioesterase 2	0.488226	3_prime_UTR_variant	-	-
11-133	8	152934877-152934877	A	Zm00001d011512	Zm00001d011512_T007	AMSH-like ubiquitin thioesterase 2	0.488226	3_prime_UTR_variant	-	-
11-133	8	152934949-152934949	T	Zm00001d011512	Zm00001d011512_T001	AMSH-like ubiquitin thioesterase 2	0.488226	3_prime_UTR_variant	-	-
11-133	8	152934949-152934949	T	Zm00001d011512	Zm00001d011512_T002	AMSH-like ubiquitin thioesterase 2	0.488226	3_prime_UTR_variant	-	-
11-133	8	152934949-152934949	T	Zm00001d011512	Zm00001d011512_T003	AMSH-like ubiquitin thioesterase 2	0.488226	3_prime_UTR_variant	-	-
11-133	8	152934949-152934949	T	Zm00001d011512	Zm00001d011512_T004	AMSH-like ubiquitin thioesterase 2	0.488226	3_prime_UTR_variant	-	-
11-133	8	152934949-152934949	T	Zm00001d011512	Zm00001d011512_T005	AMSH-like ubiquitin thioesterase 2	0.488226	3_prime_UTR_variant	-	-
11-133	8	152934949-152934949	T	Zm00001d011512	Zm00001d011512_T006	AMSH-like ubiquitin thioesterase 2	0.488226	3_prime_UTR_variant	-	-
11-133	8	152934949-152934949	T	Zm00001d011512	Zm00001d011512_T007	AMSH-like ubiquitin thioesterase 2	0.488226	3_prime_UTR_variant	-	-
11-133	8	160235862-160235862	C	Zm00001d011734	Zm00001d011734_T001	Inorganic pyrophosphatase 1	3.94438	synonymous_variant	37	L
11-133	8	168114642-168114642	C	Zm00001d012092	Zm00001d012092_T001	Histone deacetylase HDT1	2.00398	missense_variant	19	G/A
11-133	8	168114642-168114642	C	Zm00001d012092	Zm00001d012092_T002	Histone deacetylase HDT1	2.00398	missense_variant	19	G/A
11-133	8	168114855-168114855	A	Zm00001d012092	Zm00001d012092_T001	Histone deacetylase HDT1	2.00398	synonymous_variant	30	A
11-133	8	168114855-168114855	A	Zm00001d012092	Zm00001d012092_T002	Histone deacetylase HDT1	2.00398	synonymous_variant	30	A
11-133	8	168114887-168114887	T	Zm00001d012092	Zm00001d012092_T001	Histone deacetylase HDT1	2.00398	missense_variant	41	A/V
11-133	8	168114887-168114887	T	Zm00001d012092	Zm00001d012092_T002	Histone deacetylase HDT1	2.00398	missense_variant	41	A/V
11-133	8	168114957-168114957	G	Zm00001d012092	Zm00001d012092_T001	Histone deacetylase HDT1	2.00398	synonymous_variant	64	Q
11-133	8	168114957-168114957	G	Zm00001d012092	Zm00001d012092_T002	Histone deacetylase HDT1	2.00398	synonymous_variant	64	Q
11-133	8	168115333-168115333	T	Zm00001d012092	Zm00001d012092_T001	Histone deacetylase HDT1	2.00398	synonymous_variant	131	P
11-133	8	168115333-168115333	T	Zm00001d012092	Zm00001d012092_T002	Histone deacetylase HDT1	2.00398	synonymous_variant	71	P
11-133	8	168115451-168115451	T	Zm00001d012092	Zm00001d012092_T001	Histone deacetylase HDT1	2.00398	missense_variant	171	V/L
11-133	8	168115451-168115451	T	Zm00001d012092	Zm00001d012092_T002	Histone deacetylase HDT1	2.00398	missense_variant	111	V/L
11-133	8	168115463-168115463	G	Zm00001d012092	Zm00001d012092_T001	Histone deacetylase HDT1	2.00398	missense_variant	175	T/A
11-133	8	168115463-168115463	G	Zm00001d012092	Zm00001d012092_T002	Histone deacetylase HDT1	2.00398	missense_variant	115	T/A
11-133	8	168116493-168116493	T	Zm00001d012092	Zm00001d012092_T001	Histone deacetylase HDT1	2.00398	missense_variant	249	A/S
11-133	8	168116493-168116493	T	Zm00001d012092	Zm00001d012092_T002	Histone deacetylase HDT1	2.00398	missense_variant	176	A/S
11-133	8	168116508-168116508	A	Zm00001d012092	Zm00001d012092_T001	Histone deacetylase HDT1	2.00398	missense_variant	254	P/T
11-133	8	168116508-168116508	A	Zm00001d012092	Zm00001d012092_T002	Histone deacetylase HDT1	2.00398	missense_variant	181	P/T
11-133	8	168116693-168116693	G	Zm00001d012092	Zm00001d012092_T001	Histone deacetylase HDT1	2.00398	3_prime_UTR_variant	-	-
11-133	8	168116693-168116693	G	Zm00001d012092	Zm00001d012092_T002	Histone deacetylase HDT1	2.00398	3_prime_UTR_variant	-	-
11-133	8	168116706-168116706	C	Zm00001d012092	Zm00001d012092_T001	Histone deacetylase HDT1	2.00398	3_prime_UTR_variant	-	-
11-133	8	168116706-168116706	C	Zm00001d012092	Zm00001d012092_T002	Histone deacetylase HDT1	2.00398	3_prime_UTR_variant	-	-
11-133	8	170367454-170367454	C	Zm00001d012221	Zm00001d012221_T001	sacd9;stearoyl-acyl-carrier-protein desaturase9:	0.208289	synonymous_variant	254	V
11-133	8	170367578-170367578	A	Zm00001d012221	Zm00001d012221_T001	sacd9;stearoyl-acyl-carrier-protein desaturase9:	0.208289	missense_variant	213	T/M
11-133	8	170367978-170367978	C	Zm00001d012221	Zm00001d012221_T001	sacd9;stearoyl-acyl-carrier-protein desaturase9:	0.208289	synonymous_variant	119	E
11-133	8	171065352-171065352	G	Zm00001d012254	Zm00001d012254_T001	Putative patellin family protein	0.355143	synonymous_variant	489	T
11-133	8	171065352-171065352	G	Zm00001d012254	Zm00001d012254_T002	Putative patellin family protein	0.355143	synonymous_variant	534	T
11-133	8	171065352-171065352	G	Zm00001d012254	Zm00001d012254_T003	Putative patellin family protein	0.355143	synonymous_variant	534	T
11-133	8	171065418-171065418	A	Zm00001d012254	Zm00001d012254_T001	Putative patellin family protein	0.355143	synonymous_variant	467	P
11-133	8	171065418-171065418	A	Zm00001d012254	Zm00001d012254_T002	Putative patellin family protein	0.355143	synonymous_variant	512	P
11-133	8	171065418-171065418	A	Zm00001d012254	Zm00001d012254_T003	Putative patellin family protein	0.355143	synonymous_variant	512	P
11-133	8	171065993-171065993	A	Zm00001d012254	Zm00001d012254_T001	Putative patellin family protein	0.355143	synonymous_variant	340	F
11-133	8	171065993-171065993	A	Zm00001d012254	Zm00001d012254_T002	Putative patellin family protein	0.355143	synonymous_variant	385	F
11-133	8	171065993-171065993	A	Zm00001d012254	Zm00001d012254_T003	Putative patellin family protein	0.355143	synonymous_variant	385	F
11-133	8	171066790-171066790	C	Zm00001d012254	Zm00001d012254_T001	Putative patellin family protein	0.355143	missense_variant	233	N/S
11-133	8	171066790-171066790	C	Zm00001d012254	Zm00001d012254_T002	Putative patellin family protein	0.355143	missense_variant	278	N/S
11-133	8	171066790-171066790	C	Zm00001d012254	Zm00001d012254_T003	Putative patellin family protein	0.355143	missense_variant	278	N/S
11-133	8	171067241-171067241	T	Zm00001d012254	Zm00001d012254_T001	Putative patellin family protein	0.355143	missense_variant	83	E/K
11-133	8	171067241-171067241	T	Zm00001d012254	Zm00001d012254_T002	Putative patellin family protein	0.355143	missense_variant	128	E/K
11-133	8	171067241-171067241	T	Zm00001d012254	Zm00001d012254_T003	Putative patellin family protein	0.355143	missense_variant	128	E/K
11-133	8	173527590-173527590	T	Zm00001d012394	Zm00001d012394_T001	psy2;phytoene synthase2	2.95939	upstream_gene_variant	-	-
11-133	8	175458617-175458617	A	Zm00001d012494	Zm00001d012494_T001	U-box domain-containing protein 16	0.382147	synonymous_variant	427	L
11-133	9	6096963-6096963	G	Zm00001d044874	Zm00001d044874_T001	23.6 kDa heat shock protein mitochondrial	3.33959	missense_variant	164	Y/C
11-133	9	7252497-7252497	A	Zm00001d044921	Zm00001d044921_T001	Probable carboxylesterase 2	2.18256	downstream_gene_variant	-	-
11-133	9	7252534-7252534	T	Zm00001d044921	Zm00001d044921_T001	Probable carboxylesterase 2	2.18256	downstream_gene_variant	-	-
11-133	9	7252648-7252648	C	Zm00001d044921	Zm00001d044921_T001	Probable carboxylesterase 2	2.18256	downstream_gene_variant	-	-
11-133	9	7254677-7254677	A	Zm00001d044921	Zm00001d044921_T001	Probable carboxylesterase 2	2.18256	synonymous_variant	99	N
11-133	9	7254728-7254728	A	Zm00001d044921	Zm00001d044921_T001	Probable carboxylesterase 2	2.18256	synonymous_variant	82	G
11-133	9	12501094-12501094	G	Zm00001d045101	Zm00001d045101_T001	Cinnamoyl-CoA reductase 1	9.76202	downstream_gene_variant	-	-
11-133	9	12501094-12501094	G	Zm00001d045102	Zm00001d045102_T001	Formin-like protein 18	0.449427	synonymous_variant	410	I
11-133	9	12501121-12501121	A	Zm00001d045101	Zm00001d045101_T001	Cinnamoyl-CoA reductase 1	9.76202	downstream_gene_variant	-	-
11-133	9	12501121-12501121	A	Zm00001d045102	Zm00001d045102_T001	Formin-like protein 18	0.449427	synonymous_variant	401	F
11-133	9	16480697-16480697	C	Zm00001d045220	Zm00001d045220_T001	Late embryogenesis abundant protein group 2	0.467899	3_prime_UTR_variant	-	-
11-133	9	16480697-16480697	C	Zm00001d045220	Zm00001d045220_T002	Late embryogenesis abundant protein group 2	0.467899	3_prime_UTR_variant	-	-
11-133	9	16480697-16480697	C	Zm00001d045220	Zm00001d045220_T003	Late embryogenesis abundant protein group 2	0.467899	3_prime_UTR_variant	-	-
11-133	9	16480697-16480697	C	Zm00001d045220	Zm00001d045220_T004	Late embryogenesis abundant protein group 2	0.467899	downstream_gene_variant	-	-
11-133	9	16480708-16480708	C	Zm00001d045220	Zm00001d045220_T001	Late embryogenesis abundant protein group 2	0.467899	3_prime_UTR_variant	-	-
11-133	9	16480708-16480708	C	Zm00001d045220	Zm00001d045220_T002	Late embryogenesis abundant protein group 2	0.467899	3_prime_UTR_variant	-	-
11-133	9	16480708-16480708	C	Zm00001d045220	Zm00001d045220_T003	Late embryogenesis abundant protein group 2	0.467899	3_prime_UTR_variant	-	-
11-133	9	16480708-16480708	C	Zm00001d045220	Zm00001d045220_T004	Late embryogenesis abundant protein group 2	0.467899	downstream_gene_variant	-	-
11-133	9	16480907-16480907	G	Zm00001d045220	Zm00001d045220_T001	Late embryogenesis abundant protein group 2	0.467899	synonymous_variant	274	G
11-133	9	16480907-16480907	G	Zm00001d045220	Zm00001d045220_T002	Late embryogenesis abundant protein group 2	0.467899	synonymous_variant	212	G
11-133	9	16480907-16480907	G	Zm00001d045220	Zm00001d045220_T003	Late embryogenesis abundant protein group 2	0.467899	synonymous_variant	274	G
11-133	9	16480907-16480907	G	Zm00001d045220	Zm00001d045220_T004	Late embryogenesis abundant protein group 2	0.467899	downstream_gene_variant	-	-
11-133	9	20403242-20403242	C	Zm00001d045390	Zm00001d045390_T001	early nodulin-related	0.20018	missense_variant	95	D/E
11-133	9	20403242-20403242	C	Zm00001d045390	Zm00001d045390_T002	early nodulin-related	0.20018	missense_variant	95	D/E
11-133	9	94662694-94662694	G	Zm00001d046538	Zm00001d046538_T001	Sec14p-like phosphatidylinositol transfer family protein	2.25046	missense_variant	96	S/P
11-133	9	94662694-94662694	G	Zm00001d046538	Zm00001d046538_T002	Sec14p-like phosphatidylinositol transfer family protein	2.25046	missense_variant	293	S/P
11-133	9	94662694-94662694	G	Zm00001d046538	Zm00001d046538_T003	Sec14p-like phosphatidylinositol transfer family protein	2.25046	missense_variant	318	S/P
11-133	9	94662694-94662694	G	Zm00001d046538	Zm00001d046538_T004	Sec14p-like phosphatidylinositol transfer family protein	2.25046	missense_variant	252	S/P
11-133	9	94662694-94662694	G	Zm00001d046538	Zm00001d046538_T005	Sec14p-like phosphatidylinositol transfer family protein	2.25046	missense_variant	21	S/P
11-133	9	94662694-94662694	G	Zm00001d046538	Zm00001d046538_T006	Sec14p-like phosphatidylinositol transfer family protein	2.25046	downstream_gene_variant	-	-
11-133	9	94662918-94662918	C	Zm00001d046538	Zm00001d046538_T001	Sec14p-like phosphatidylinositol transfer family protein	2.25046	synonymous_variant	60	K
11-133	9	94662918-94662918	C	Zm00001d046538	Zm00001d046538_T002	Sec14p-like phosphatidylinositol transfer family protein	2.25046	synonymous_variant	257	K
11-133	9	94662918-94662918	C	Zm00001d046538	Zm00001d046538_T003	Sec14p-like phosphatidylinositol transfer family protein	2.25046	synonymous_variant	282	K
11-133	9	94662918-94662918	C	Zm00001d046538	Zm00001d046538_T004	Sec14p-like phosphatidylinositol transfer family protein	2.25046	synonymous_variant	216	K
11-133	9	94662918-94662918	C	Zm00001d046538	Zm00001d046538_T005	Sec14p-like phosphatidylinositol transfer family protein	2.25046	5_prime_UTR_variant	-	-
11-133	9	94662918-94662918	C	Zm00001d046538	Zm00001d046538_T006	Sec14p-like phosphatidylinositol transfer family protein	2.25046	downstream_gene_variant	-	-
11-133	9	94663117-94663117	C	Zm00001d046538	Zm00001d046538_T001	Sec14p-like phosphatidylinositol transfer family protein	2.25046	synonymous_variant	20	T
11-133	9	94663117-94663117	C	Zm00001d046538	Zm00001d046538_T002	Sec14p-like phosphatidylinositol transfer family protein	2.25046	synonymous_variant	217	T
11-133	9	94663117-94663117	C	Zm00001d046538	Zm00001d046538_T003	Sec14p-like phosphatidylinositol transfer family protein	2.25046	synonymous_variant	242	T
11-133	9	94663117-94663117	C	Zm00001d046538	Zm00001d046538_T004	Sec14p-like phosphatidylinositol transfer family protein	2.25046	synonymous_variant	176	T
11-133	9	94663117-94663117	C	Zm00001d046538	Zm00001d046538_T005	Sec14p-like phosphatidylinositol transfer family protein	2.25046	5_prime_UTR_variant	-	-
11-133	9	94663117-94663117	C	Zm00001d046538	Zm00001d046538_T006	Sec14p-like phosphatidylinositol transfer family protein	2.25046	downstream_gene_variant	-	-
11-133	9	94663594-94663594	A	Zm00001d046538	Zm00001d046538_T001	Sec14p-like phosphatidylinositol transfer family protein	2.25046	5_prime_UTR_variant	-	-
11-133	9	94663594-94663594	A	Zm00001d046538	Zm00001d046538_T002	Sec14p-like phosphatidylinositol transfer family protein	2.25046	synonymous_variant	173	R
11-133	9	94663594-94663594	A	Zm00001d046538	Zm00001d046538_T003	Sec14p-like phosphatidylinositol transfer family protein	2.25046	synonymous_variant	198	R
11-133	9	94663594-94663594	A	Zm00001d046538	Zm00001d046538_T004	Sec14p-like phosphatidylinositol transfer family protein	2.25046	synonymous_variant	132	R
11-133	9	94663594-94663594	A	Zm00001d046538	Zm00001d046538_T005	Sec14p-like phosphatidylinositol transfer family protein	2.25046	upstream_gene_variant	-	-
11-133	9	94663594-94663594	A	Zm00001d046538	Zm00001d046538_T006	Sec14p-like phosphatidylinositol transfer family protein	2.25046	synonymous_variant	196	R
11-133	9	94663624-94663624	A	Zm00001d046538	Zm00001d046538_T001	Sec14p-like phosphatidylinositol transfer family protein	2.25046	5_prime_UTR_variant	-	-
11-133	9	94663624-94663624	A	Zm00001d046538	Zm00001d046538_T002	Sec14p-like phosphatidylinositol transfer family protein	2.25046	synonymous_variant	163	V
11-133	9	94663624-94663624	A	Zm00001d046538	Zm00001d046538_T003	Sec14p-like phosphatidylinositol transfer family protein	2.25046	synonymous_variant	188	V
11-133	9	94663624-94663624	A	Zm00001d046538	Zm00001d046538_T004	Sec14p-like phosphatidylinositol transfer family protein	2.25046	synonymous_variant	122	V
11-133	9	94663624-94663624	A	Zm00001d046538	Zm00001d046538_T005	Sec14p-like phosphatidylinositol transfer family protein	2.25046	upstream_gene_variant	-	-
11-133	9	94663624-94663624	A	Zm00001d046538	Zm00001d046538_T006	Sec14p-like phosphatidylinositol transfer family protein	2.25046	synonymous_variant	186	V
11-133	9	110694280-110694280	A	Zm00001d046919	Zm00001d046919_T001	Chloride channel protein CLC-b	2.11591	missense_variant	714	V/M
11-133	9	110694441-110694441	C	Zm00001d046919	Zm00001d046919_T001	Chloride channel protein CLC-b	2.11591	synonymous_variant	767	G
11-133	9	112605377-112605377	G	Zm00001d046952	Zm00001d046952_T001	Allantoate deiminase	0.466164	synonymous_variant	391	A
11-133	9	112606562-112606562	A	Zm00001d046952	Zm00001d046952_T001	Allantoate deiminase	0.466164	synonymous_variant	263	T
11-133	9	112606761-112606761	C	Zm00001d046952	Zm00001d046952_T001	Allantoate deiminase	0.466164	missense_variant	225	A/G
11-133	9	112607001-112607001	T	Zm00001d046952	Zm00001d046952_T001	Allantoate deiminase	0.466164	synonymous_variant	173	E
11-133	9	112607880-112607880	G	Zm00001d046952	Zm00001d046952_T001	Allantoate deiminase	0.466164	synonymous_variant	132	A
11-133	9	112609082-112609082	T	Zm00001d046952	Zm00001d046952_T001	Allantoate deiminase	0.466164	missense_variant	43	G/D
11-133	9	112757788-112757788	A	Zm00001d046953	Zm00001d046953_T001	Copper-transporting ATPase RAN1	0.475168	synonymous_variant	979	T
11-133	9	112757788-112757788	A	Zm00001d046953	Zm00001d046953_T002	Copper-transporting ATPase RAN1	0.475168	synonymous_variant	979	T
11-133	9	112757788-112757788	A	Zm00001d046953	Zm00001d046953_T003	Copper-transporting ATPase RAN1	0.475168	synonymous_variant	465	T
11-133	9	112757788-112757788	A	Zm00001d046953	Zm00001d046953_T005	Copper-transporting ATPase RAN1	0.475168	3_prime_UTR_variant	-	-
11-133	9	112757788-112757788	A	Zm00001d046953	Zm00001d046953_T007	Copper-transporting ATPase RAN1	0.475168	3_prime_UTR_variant	-	-
11-133	9	112757788-112757788	A	Zm00001d046953	Zm00001d046953_T008	Copper-transporting ATPase RAN1	0.475168	3_prime_UTR_variant	-	-
11-133	9	112757788-112757788	A	Zm00001d046953	Zm00001d046953_T009	Copper-transporting ATPase RAN1	0.475168	3_prime_UTR_variant	-	-
11-133	9	112757788-112757788	A	Zm00001d046953	Zm00001d046953_T010	Copper-transporting ATPase RAN1	0.475168	3_prime_UTR_variant	-	-
11-133	9	112757788-112757788	A	Zm00001d046953	Zm00001d046953_T011	Copper-transporting ATPase RAN1	0.475168	synonymous_variant	194	T
11-133	9	112757788-112757788	A	Zm00001d046953	Zm00001d046953_T012	Copper-transporting ATPase RAN1	0.475168	downstream_gene_variant	-	-
11-133	9	112757824-112757824	C	Zm00001d046953	Zm00001d046953_T001	Copper-transporting ATPase RAN1	0.475168	synonymous_variant	967	A
11-133	9	112757824-112757824	C	Zm00001d046953	Zm00001d046953_T002	Copper-transporting ATPase RAN1	0.475168	synonymous_variant	967	A
11-133	9	112757824-112757824	C	Zm00001d046953	Zm00001d046953_T003	Copper-transporting ATPase RAN1	0.475168	synonymous_variant	453	A
11-133	9	112757824-112757824	C	Zm00001d046953	Zm00001d046953_T005	Copper-transporting ATPase RAN1	0.475168	3_prime_UTR_variant	-	-
11-133	9	112757824-112757824	C	Zm00001d046953	Zm00001d046953_T007	Copper-transporting ATPase RAN1	0.475168	3_prime_UTR_variant	-	-
11-133	9	112757824-112757824	C	Zm00001d046953	Zm00001d046953_T008	Copper-transporting ATPase RAN1	0.475168	3_prime_UTR_variant	-	-
11-133	9	112757824-112757824	C	Zm00001d046953	Zm00001d046953_T009	Copper-transporting ATPase RAN1	0.475168	3_prime_UTR_variant	-	-
11-133	9	112757824-112757824	C	Zm00001d046953	Zm00001d046953_T010	Copper-transporting ATPase RAN1	0.475168	3_prime_UTR_variant	-	-
11-133	9	112757824-112757824	C	Zm00001d046953	Zm00001d046953_T011	Copper-transporting ATPase RAN1	0.475168	synonymous_variant	182	A
11-133	9	112757824-112757824	C	Zm00001d046953	Zm00001d046953_T012	Copper-transporting ATPase RAN1	0.475168	downstream_gene_variant	-	-
11-133	9	112757824-112757824	C	Zm00001d046953	Zm00001d046953_T013	Copper-transporting ATPase RAN1	0.475168	downstream_gene_variant	-	-
11-133	9	112757926-112757926	G	Zm00001d046953	Zm00001d046953_T001	Copper-transporting ATPase RAN1	0.475168	synonymous_variant	933	R
11-133	9	112757926-112757926	G	Zm00001d046953	Zm00001d046953_T002	Copper-transporting ATPase RAN1	0.475168	synonymous_variant	933	R
11-133	9	112757926-112757926	G	Zm00001d046953	Zm00001d046953_T003	Copper-transporting ATPase RAN1	0.475168	synonymous_variant	419	R
11-133	9	112757926-112757926	G	Zm00001d046953	Zm00001d046953_T005	Copper-transporting ATPase RAN1	0.475168	3_prime_UTR_variant	-	-
11-133	9	112757926-112757926	G	Zm00001d046953	Zm00001d046953_T007	Copper-transporting ATPase RAN1	0.475168	3_prime_UTR_variant	-	-
11-133	9	112757926-112757926	G	Zm00001d046953	Zm00001d046953_T008	Copper-transporting ATPase RAN1	0.475168	3_prime_UTR_variant	-	-
11-133	9	112757926-112757926	G	Zm00001d046953	Zm00001d046953_T009	Copper-transporting ATPase RAN1	0.475168	3_prime_UTR_variant	-	-
11-133	9	112757926-112757926	G	Zm00001d046953	Zm00001d046953_T010	Copper-transporting ATPase RAN1	0.475168	3_prime_UTR_variant	-	-
11-133	9	112757926-112757926	G	Zm00001d046953	Zm00001d046953_T011	Copper-transporting ATPase RAN1	0.475168	synonymous_variant	148	R
11-133	9	112757926-112757926	G	Zm00001d046953	Zm00001d046953_T012	Copper-transporting ATPase RAN1	0.475168	downstream_gene_variant	-	-
11-133	9	112757926-112757926	G	Zm00001d046953	Zm00001d046953_T013	Copper-transporting ATPase RAN1	0.475168	downstream_gene_variant	-	-
11-133	9	112758004-112758004	T	Zm00001d046953	Zm00001d046953_T001	Copper-transporting ATPase RAN1	0.475168	synonymous_variant	907	L
11-133	9	112758004-112758004	T	Zm00001d046953	Zm00001d046953_T002	Copper-transporting ATPase RAN1	0.475168	synonymous_variant	907	L
11-133	9	112758004-112758004	T	Zm00001d046953	Zm00001d046953_T003	Copper-transporting ATPase RAN1	0.475168	synonymous_variant	393	L
11-133	9	112758004-112758004	T	Zm00001d046953	Zm00001d046953_T005	Copper-transporting ATPase RAN1	0.475168	3_prime_UTR_variant	-	-
11-133	9	112758004-112758004	T	Zm00001d046953	Zm00001d046953_T007	Copper-transporting ATPase RAN1	0.475168	3_prime_UTR_variant	-	-
11-133	9	112758004-112758004	T	Zm00001d046953	Zm00001d046953_T008	Copper-transporting ATPase RAN1	0.475168	3_prime_UTR_variant	-	-
11-133	9	112758004-112758004	T	Zm00001d046953	Zm00001d046953_T009	Copper-transporting ATPase RAN1	0.475168	3_prime_UTR_variant	-	-
11-133	9	112758004-112758004	T	Zm00001d046953	Zm00001d046953_T010	Copper-transporting ATPase RAN1	0.475168	3_prime_UTR_variant	-	-
11-133	9	112758004-112758004	T	Zm00001d046953	Zm00001d046953_T011	Copper-transporting ATPase RAN1	0.475168	synonymous_variant	122	L
11-133	9	112758004-112758004	T	Zm00001d046953	Zm00001d046953_T012	Copper-transporting ATPase RAN1	0.475168	downstream_gene_variant	-	-
11-133	9	112758004-112758004	T	Zm00001d046953	Zm00001d046953_T013	Copper-transporting ATPase RAN1	0.475168	downstream_gene_variant	-	-
11-133	9	139045172-139045172	C	Zm00001d047676	Zm00001d047676_T001	RING/U-box protein	0.482851	missense_variant	703	S/G
11-133	9	139045172-139045172	C	Zm00001d047676	Zm00001d047676_T002	RING/U-box protein	0.482851	missense_variant	1014	S/G
11-133	9	139045172-139045172	C	Zm00001d047676	Zm00001d047676_T003	RING/U-box protein	0.482851	missense_variant	695	S/G
11-133	9	139045172-139045172	C	Zm00001d047676	Zm00001d047676_T004	RING/U-box protein	0.482851	missense_variant	841	S/G
11-133	9	139045172-139045172	C	Zm00001d047676	Zm00001d047676_T005	RING/U-box protein	0.482851	downstream_gene_variant	-	-
11-133	9	141345403-141345403	G	Zm00001d047765	Zm00001d047765_T001	Glutathione S-transferase L2 chloroplastic	2.03777	synonymous_variant	193	A
11-133	9	141345403-141345403	G	Zm00001d047765	Zm00001d047765_T002	Glutathione S-transferase L2 chloroplastic	2.03777	synonymous_variant	105	A
11-133	9	148178348-148178348	A	Zm00001d048020	Zm00001d048020_T001	hb1;hemoglobin1	0.439389	synonymous_variant	6	A
11-133	9	148178348-148178348	A	Zm00001d048020	Zm00001d048020_T002	hb1;hemoglobin1	0.439389	synonymous_variant	6	A
11-133	9	149823547-149823547	C	Zm00001d048085	Zm00001d048085_T001	Ninja-family protein 1	0.326746	missense_variant	214	V/A
11-133	9	149823547-149823547	C	Zm00001d048085	Zm00001d048085_T002	Ninja-family protein 1	0.326746	missense_variant	214	V/A
11-133	9	149823547-149823547	C	Zm00001d048085	Zm00001d048085_T003	Ninja-family protein 1	0.326746	missense_variant	74	V/A
11-133	9	149823614-149823614	T	Zm00001d048085	Zm00001d048085_T001	Ninja-family protein 1	0.326746	synonymous_variant	236	A
11-133	9	149823614-149823614	T	Zm00001d048085	Zm00001d048085_T002	Ninja-family protein 1	0.326746	synonymous_variant	236	A
11-133	9	149823614-149823614	T	Zm00001d048085	Zm00001d048085_T003	Ninja-family protein 1	0.326746	synonymous_variant	96	A
