# Supplementary material for: Transcriptome-based strategies for identifying aluminum tolerance genes in popcorn (Zea mays L. var. everta)
Source: Sci Rep. 2023 Nov 8;13:19400. doi: 10.1038/s41598-023-46810-9 (PMC10632369; doi:10.1038/s41598-023-46810-9)
Supplement: Supplementary file 2 — Supplementary Table S2. [file 41598_2023_46810_MOESM2_ESM.xlsx]

## Sheet: Table S2
Supplementary Table 2. Substitutions with predicted neutral effects on biological function in Al-tolerant inbred line
Gene	Transcript	Function	Consequence	Variant	PROVEAN score	Prediction (cutoff= -2.5)	Foldchange
Zm00001d028968	Zm00001d028968_T001	Chaperone protein dnaJ 20 chloroplastic	missense_variant	16,G,S	-0.1	Neutral	0.171508
Zm00001d029699	Zm00001d029699_T002	gst42;glutathione transferase42:	missense_variant	71,V,I	-0.294	Neutral	2.40452
Zm00001d032857	Zm00001d032857_T001	Protein kinase superfamily protein	missense_variant	357,S,C	-1.991	Neutral	0.483893
Zm00001d033931	Zm00001d033931_T001	Alcohol dehydrogenase 1	missense_variant	127,A,G	1.022	Neutral	0.259839
Zm00001d034032	Zm00001d034032_T001	Protein STRICTOSIDINE SYNTHASE-LIKE 3	missense_variant	485,V,L	-0.756	Neutral	2.06725
Zm00001d034032	Zm00001d034032_T001	Protein STRICTOSIDINE SYNTHASE-LIKE 3	missense_variant	447,S,G	-1.448	Neutral	2.06725
Zm00001d024939	Zm00001d024939_T001	Phosphoglycerate mutase-like protein	missense_variant	258,N,Y	-1.246	Neutral	0.441079
Zm00001d025103	Zm00001d025103_T002	amo1;amine oxidase1: single copy rice cDNA rz69	missense_variant	314,R,G	-1.903	Neutral	2.2061
Zm00001d026415	Zm00001d026415_T001	Beta-D-xylosidase 4	missense_variant	531,L,V	0.638	Neutral	2.37037
Zm00001d026662	Zm00001d026662_T001	Harpin inducing protein	missense_variant	105,D,G	-0.976	Neutral	0.425087
Zm00001d002071	Zm00001d002071_T001	DNA topoisomerase 2	missense_variant	40,V,A	0	Neutral	0.391111
Zm00001d004413	Zm00001d004413_T002	Cysteine synthase	missense_variant	10,R,Q	0.068	Neutral	0.370809
Zm00001d004921	Zm00001d004921_T001	bx14;benzoxazinone synthesis14: encodes an O-methyltransferase that converts DIM2BOA-Glc to HDM2BOA-Glc.	missense_variant	307,Y,H	0.189	Neutral	0.408206
Zm00001d004921	Zm00001d004921_T001	bx14;benzoxazinone synthesis14: encodes an O-methyltransferase that converts DIM2BOA-Glc to HDM2BOA-Glc.	missense_variant	358,L,V	0.768	Neutral	0.408206
Zm00001d006016	Zm00001d006016_T001	Multiple stress-responsive zinc-finger protein ISAP1	missense_variant	94,A,V	-0.603	Neutral	0.456264
Zm00001d039407	Zm00001d039407_T001	Shaggy-related protein kinase iota	missense_variant	272,S,T	1.752	Neutral	0.499813
Zm00001d042104	Zm00001d042104_T001	gst7;glutathione transferase7: cDNA, functionally expressed in E. coli	missense_variant	158,A,T	-1	Neutral	3.16789
Zm00001d044291	Zm00001d044291_T001	actin binding protein family	missense_variant	621,C,G	1.179	Neutral	0.481611
Zm00001d044291	Zm00001d044291_T001	actin binding protein family	missense_variant	434,G,D	-0.056	Neutral	0.481611
Zm00001d052998	Zm00001d052998_T001	Protein kinase domain containing protein expressed	missense_variant	549,R,H	0.294	Neutral	0.401497
Zm00001d013053	Zm00001d013053_T001	Probable prolyl 4-hydroxylase 12	missense_variant	208,N,S	1.284	Neutral	0.296267
Zm00001d013053	Zm00001d013053_T001	Probable prolyl 4-hydroxylase 12	missense_variant	211,V,L	-0.805	Neutral	0.296267
Zm00001d013934	Zm00001d013934_T002	soluble epoxide hydrolase	missense_variant	171,G,C	-0.579	Neutral	0.324743
Zm00001d013934	Zm00001d013934_T002	soluble epoxide hydrolase	missense_variant	136,M,I	-0.297	Neutral	0.324743
Zm00001d014134	Zm00001d014134_T001	Ent-cassadiene C2-hydroxylase	missense_variant	348,T,R	0.533	Neutral	0.413672
Zm00001d014134	Zm00001d014134_T001	Ent-cassadiene C2-hydroxylase	missense_variant	503,V,D	-1.438	Neutral	0.413672
Zm00001d016483	Zm00001d016483_T001	MACPF domain-containing protein	missense_variant	348,R,K	-1.102	Neutral	0.475142
Zm00001d017139	Zm00001d017139_T001	hds1;hydroxymethylbutenyl diphosphate synthase1:	missense_variant	554,G,V	0.689	Neutral	0.366125
Zm00001d017139	Zm00001d017139_T001	hds1;hydroxymethylbutenyl diphosphate synthase1:	missense_variant	16,H,R	0.254	Neutral	0.366125
Zm00001d017502	Zm00001d017502_T001	trpp6;trehalose-6-phosphate phosphatase6:	missense_variant	214,N,D	1.946	Neutral	0.487715
Zm00001d018282	Zm00001d018282_T001	Subtilisin-like protease SBT1.4	missense_variant	744,N,D	-0.812	Neutral	2.0517
Zm00001d037452	Zm00001d037452_T001	B-cell receptor-associated 31-like	missense_variant	142,N,S	-0.498	Neutral	0.385115
Zm00001d037452	Zm00001d037452_T001	B-cell receptor-associated 31-like	missense_variant	149,R,S	-1.092	Neutral	0.385115
Zm00001d037941	Zm00001d037941_T001	Ethylene-responsive transcription factor RAP2-3	missense_variant	28,I,V	0.044	Neutral	0.356927
Zm00001d021006	Zm00001d021006_T001	MTD1	missense_variant	32,A,T	-0.717	Neutral	0.323985
Zm00001d021699	Zm00001d021699_T001	No annotated	missense_variant	323,M,T	0.004	Neutral	0.423085
Zm00001d021699	Zm00001d021699_T001	No annotated	missense_variant	319,Q,P	3.954	Neutral	0.423085
Zm00001d021709	Zm00001d021709_T001	ippi1;isopentenyl pyrophosphate isomerase1: part of multigene family encoding isopentenyl pyrophosphate isomerase	missense_variant	13,A,T	-1.447	Neutral	0.450269
Zm00001d021709	Zm00001d021709_T001	ippi1;isopentenyl pyrophosphate isomerase1: part of multigene family encoding isopentenyl pyrophosphate isomerase	missense_variant	181,D,E	0.485	Neutral	0.450269
Zm00001d021901	Zm00001d021901_T001	sip1;stress-induced protein1: cDNA sequence homologous to thaumatin-like protein	missense_variant	73,K,Q	-0.054	Neutral	0.344324
Zm00001d021965	Zm00001d021965_T001	Peroxidase 52	missense_variant	301,R,Q	0.435	Neutral	2.30595
Zm00001d008850	Zm00001d008850_T001	Late embryogenesis abundant (LEA) hydroxyproline-rich glycoprotein family	missense_variant	100,S,P	-2.379	Neutral	2.46847
Zm00001d009103	Zm00001d009103_T001	Ethylene-responsive factor-like protein 1%3B Putative AP2/EREBP transcription factor superfamily protein	missense_variant	31,E,D	0.621	Neutral	0.166606
Zm00001d009837	Zm00001d009837_T001	RING/U-box superfamily protein	missense_variant	447,T,A	-0.119	Neutral	0.462829
Zm00001d010751	Zm00001d010751_T001	Seed specific protein Bn15D17A	missense_variant	294,K,Q	-0.154	Neutral	0.373881
Zm00001d011208	Zm00001d011208_T001	1-aminocyclopropane-1-carboxylate oxidase 1	missense_variant	52,D,E	-1.138	Neutral	0.252553
Zm00001d011208	Zm00001d011208_T001	1-aminocyclopropane-1-carboxylate oxidase 1	missense_variant	243,L,V	-0.739	Neutral	0.252553
Zm00001d011208	Zm00001d011208_T001	1-aminocyclopropane-1-carboxylate oxidase 1	missense_variant	280,G,A	0.399	Neutral	0.252553
Zm00001d011208	Zm00001d011208_T002	1-aminocyclopropane-1-carboxylate oxidase 1	missense_variant	150,A,P	-0.856	Neutral	0.252553
Zm00001d011512	Zm00001d011512_T002	AMSH-like ubiquitin thioesterase 2	missense_variant	113,E,Q	-0.708	Neutral	0.488226
Zm00001d011512	Zm00001d011512_T002	AMSH-like ubiquitin thioesterase 2	missense_variant	223,E,D	2.504	Neutral	0.488226
Zm00001d011512	Zm00001d011512_T002	AMSH-like ubiquitin thioesterase 2	missense_variant	250,I,V	-0.656	Neutral	0.488226
Zm00001d011512	Zm00001d011512_T002	AMSH-like ubiquitin thioesterase 2	missense_variant	273,A,D	-0.701	Neutral	0.488226
Zm00001d012092	Zm00001d012092_T001	Histone deacetylase HDT1	missense_variant	19,G,A	-2.167	Neutral	2.00398
Zm00001d012092	Zm00001d012092_T001	Histone deacetylase HDT1	missense_variant	41,A,V	2.378	Neutral	2.00398
Zm00001d012092	Zm00001d012092_T001	Histone deacetylase HDT1	missense_variant	171,V,L	-0.316	Neutral	2.00398
Zm00001d012092	Zm00001d012092_T001	Histone deacetylase HDT1	missense_variant	175,T,A	0.147	Neutral	2.00398
Zm00001d012092	Zm00001d012092_T001	Histone deacetylase HDT1	missense_variant	249,A,S	0.632	Neutral	2.00398
Zm00001d012254	Zm00001d012254_T001	Putative patellin family protein	missense_variant	233,N,S	-0.319	Neutral	0.355143
Zm00001d012254	Zm00001d012254_T001	Putative patellin family protein	missense_variant	83,E,K	-0.259	Neutral	0.355143
Zm00001d044874	Zm00001d044874_T001	23.6 kDa heat shock protein mitochondrial	missense_variant	164,Y,C	-0.422	Neutral	3.33959
Zm00001d045390	Zm00001d045390_T001	early nodulin-related	missense_variant	95,D,E	0.715	Neutral	0.20018
Zm00001d046538	Zm00001d046538_T001	Sec14p-like phosphatidylinositol transfer family protein	missense_variant	96,S,P	-0.183	Neutral	2.25046
Zm00001d046919	Zm00001d046919_T001	Chloride channel protein CLC-b	missense_variant	714,V,M	-0.573	Neutral	2.11591
Zm00001d046952	Zm00001d046952_T001	Allantoate deiminase	missense_variant	43,G,D	0.664	Neutral	0.466164
Zm00001d047676	Zm00001d047676_T001	RING/U-box protein	missense_variant	703,S,G	-1.122	Neutral	0.482851
Zm00001d048085	Zm00001d048085_T001	Ninja-family protein 1	missense_variant	214,V,A	-0.147	Neutral	0.326746
