# Supplementary material for: Transcriptome-based strategies for identifying aluminum tolerance genes in popcorn (Zea mays L. var. everta)
Source: Sci Rep. 2023 Nov 8;13:19400. doi: 10.1038/s41598-023-46810-9 (PMC10632369; doi:10.1038/s41598-023-46810-9)
Supplement: Supplementary file 3 — Supplementary Table S3. [file 41598_2023_46810_MOESM3_ESM.xlsx]

## Sheet: Table S3
Supplementary Table 3. Substitutions with predicted neutral effects on biological function in Al-sensitive inbred line
Gene	Transcript	Function	Consequence	Amino acid	Variant	PROVEAN score	Prediction (cutoff= -2.5)	Foldchange
Zm00001d027454	Zm00001d027454_T002	Heavy metal transport/detoxification superfamily protein	missense_variant	L/V	143,L,V	0	Neutral	3.67591
Zm00001d028360	Zm00001d028360_T001	NAD(P)-linked oxidoreductase superfamily protein	missense_variant	F/Y	131,F,Y	-1.073	Neutral	0.403528
Zm00001d028887	Zm00001d028887_T001	nas9;nicotianamine synthase9: function inferred from sequence and gene expression pattern	missense_variant	D/N	265,D,N	0.3	Neutral	0.335755
Zm00001d033711	Zm00001d033711_T001	Basic blue protein	missense_variant	T/S	49,T,S	-1.279	Neutral	2.07989
Zm00001d033747	Zm00001d033747_T001	Glutamine synthetase root isozyme 2	missense_variant	G/D	14,G,D	2.068	Neutral	2.27672
Zm00001d034414	Zm00001d034414_T002	AY110426;Â : similar to Arabidopsis bifunctional inhibitor/lipid-transfer protein/seed storage 2S albumin-like protein	missense_variant	S/W	12,S,W	-1.744	Neutral	0.380775
Zm00001d024996	Zm00001d024996_T001	Bowman-Birk type trypsin inhibitor	missense_variant	V/I	64,V,I	-0.259	Neutral	2.02417
Zm00001d025354	Zm00001d025354_T001	incw5;invertase cell wall5:	missense_variant	I/L	557,I,L	1.013	Neutral	3.5686
Zm00001d025354	Zm00001d025354_T001	incw5;invertase cell wall5:	missense_variant	T/A	34,T,A	0.836	Neutral	3.5686
Zm00001d003707	Zm00001d003707_T001	Peroxidase 72	missense_variant	D/N	308,D,N	-0.795	Neutral	0.465499
Zm00001d005392	Zm00001d005392_T001	Lecithin-cholesterol acyltransferase-like 1	missense_variant	E/A	59,E,A	1.31	Neutral	2.04309
Zm00001d005392	Zm00001d005392_T001	Lecithin-cholesterol acyltransferase-like 1	missense_variant	R/H	88,R,H	1.422	Neutral	2.04309
Zm00001d005392	Zm00001d005392_T001	Lecithin-cholesterol acyltransferase-like 1	missense_variant	V/A	91,V,A	0.533	Neutral	2.04309
Zm00001d005392	Zm00001d005392_T001	Lecithin-cholesterol acyltransferase-like 1	missense_variant	E/D	362,E,D	1.004	Neutral	2.04309
Zm00001d042684	Zm00001d042684_T001	Protein NRT1/ PTR FAMILY 5.10	missense_variant	Y/S	341,Y,S	1.925	Neutral	0.46925
Zm00001d048702	Zm00001d048702_T001	bx3;benzoxazinone synthesis3: endoplasmic reticulum monoxygenase; synthesis of cyclic hydroxamates/DIMBOA; insect resistance in young seedlings; SSR umc1017	missense_variant	R/G	356,R,G	-0.51	Neutral	3.75611
Zm00001d048703	Zm00001d048703_T001	bx4;benzoxazinone synthesis4: endoplasmic reticulum P450 monoxygenase; synthesis of cyclic hydroxamates/DIMBOA; insect resistance in young seedlings; NAM SNP PHM1184	missense_variant	G/S	268,G,S	1.133	Neutral	3.01588
Zm00001d051333	Zm00001d051333_T001	Blue copper protein	missense_variant	W/G	184,W,G	-0.801	Neutral	0.414094
Zm00001d051333	Zm00001d051333_T001	Blue copper protein	missense_variant	V/A	65,V,A	0.033	Neutral	0.414094
Zm00001d013193	Zm00001d013193_T001	CCG-binding protein 1	missense_variant	I/V	67,I,V	-0.711	Neutral	2.10709
Zm00001d013326	Zm00001d013326_T001	No annotated	missense_variant	P/S	72,P,S	1.59	Neutral	0.490192
Zm00001d013326	Zm00001d013326_T001	No annotated	missense_variant	L/F	76,L,F	0.007	Neutral	0.490192
Zm00001d013326	Zm00001d013326_T001	No annotated	missense_variant	S/G	120,S,G	-0.621	Neutral	0.490192
Zm00001d016724	Zm00001d016724_T001	No annotated	missense_variant	S/R	77,S,R	0	Neutral	2.37025
Zm00001d018324	Zm00001d018324_T001	pathogenesis-related protein-1-like	missense_variant	Y/F	85,Y,F	-0.717	Neutral	0.449163
Zm00001d008911	Zm00001d008911_T001	sodium/calcium exchanger family protein / calcium-binding EF hand family protein	missense_variant	P/A	50,P,A	0.437	Neutral	0.390031
Zm00001d008911	Zm00001d008911_T001	sodium/calcium exchanger family protein / calcium-binding EF hand family protein	missense_variant	A/T	77,A,T	-0.243	Neutral	0.390031
Zm00001d009140	Zm00001d009140_T001	Peroxidase 64	missense_variant	G/A	28,G,A	1.532	Neutral	0.470309
Zm00001d009702	Zm00001d009702_T001	P-loop containing nucleoside triphosphate hydrolases superfamily protein	missense_variant	R/K	279,R,K	-1.231	Neutral	2.34648
Zm00001d011461	Zm00001d011461_T001	No annotated	missense_variant	Q/P	57,Q,P	2.111	Neutral	4.60305
Zm00001d012091	Zm00001d012091_T001	Pro-resilin	missense_variant	A/T	144,A,T	-1.5	Neutral	0.255062
Zm00001d047736	Zm00001d047736_T001	asn4;asparagine synthetase4:	missense_variant	G/E	265,G,E	1.542	Neutral	3.17677
Zm00001d047736	Zm00001d047736_T001	asn4;asparagine synthetase4:	missense_variant	S/N	462,S,N	1.359	Neutral	3.17677
Zm00001d047893	Zm00001d047893_T004	pck2;phosphoenolpyruvate carboxykinase homolog2: syntenic with pck1; leaf cDNA csu145, low copy, similar to yeast phosphoenolpyruvate carboxykinase	missense_variant	D/Y	473,D,Y	0.179	Neutral	2.26274
Zm00001d047981	Zm00001d047981_T001	Glutamate decarboxylase 1	missense_variant	E/A	475,E,A	-0.437	Neutral	3.33464
Zm00001d048065	Zm00001d048065_T002	Tubulin alpha-1 chain	missense_variant	E/D	440,E,D	-0.265	Neutral	2.10818
