# Supplementary material for: Transcriptome-based strategies for identifying aluminum tolerance genes in popcorn (Zea mays L. var. everta)
Source: Sci Rep. 2023 Nov 8;13:19400. doi: 10.1038/s41598-023-46810-9 (PMC10632369; doi:10.1038/s41598-023-46810-9)
Supplement: Supplementary file 4 — Supplementary Table S4. [file 41598_2023_46810_MOESM4_ESM.xlsx]

## Sheet: Table S4
Supplementary Table 4. Differentially expressed genes mapped in aluminum tolerance QTLs for Al-tolerant inbred line
Gene	Foldchange	QTL Region (according to IDs in Table 3)	CHR	Function
Zm00001d036409	0.154288	1	6	OSJNBa0013K16.15 protein; protein
Zm00001d024664	0.0521337	2	10	Tyrosine decarboxylase 1
Zm00001d024210	0.108737	2	10	tps6;terpene synthase6:
Zm00001d025872	0.115293	2	10	senescence regulator
Zm00001d024665	0.120253	2	10	Tyrosine decarboxylase 1
Zm00001d024725	0.121299	2	10	Putative MYB DNA-binding domain superfamily protein
Zm00001d024207	0.123448	2	10	Alpha-humulene/(-)-(E)-beta-caryophyllene synthase
Zm00001d024208	0.129244	2	10	Alpha-humulene/(-)-(E)-beta-caryophyllene synthase
Zm00001d024726	0.154116	2	10	myb domain protein 112
Zm00001d025916	0.154435	2	10	E3 ubiquitin-protein ligase RMA1
Zm00001d023859	0.15772	2	10	Respiratory burst oxidase homolog protein B
Zm00001d025081	0.166133	2	10	Rhodanese-like domain-containing protein 19 mitochondrial
Zm00001d025860	0.195896	2	10	No annotated
Zm00001d024969	0.195939	2	10	Dirigent protein 11
Zm00001d024852	0.20792	2	10	acco3;1-aminocyclopropane-1-carboxylate oxidase3:
Zm00001d024591	0.213125	2	10	SnRNP core Sm protein Sm-X5-like protein
Zm00001d023588	0.260117	2	10	Protein kinase protein with adenine nucleotide alpha hydrolases-like domain
Zm00001d024598	0.296357	2	10	Factor of DNA methylation 1
Zm00001d024843	0.29961	2	10	acco31;1-aminocyclopropane-1-carboxylate oxidase15:
Zm00001d024960	0.301195	2	10	Bowman-Birk type trypsin inhibitor
Zm00001d023774	0.307413	2	10	Erg28 like protein
Zm00001d025490	0.31806	2	10	zar1;Zea mays ARGOS1: affects yield, and response to drought
Zm00001d025360	0.323862	2	10	Probable F-box protein At1g60180
Zm00001d023779	0.329208	2	10	3-hydroxyisobutyryl-CoA hydrolase 1
Zm00001d024853	0.332427	2	10	acco15;1-aminocyclopropane-1-carboxylate oxidase15:
Zm00001d024545	0.344236	2	10	B3 domain-containing transcription factor NGA2
Zm00001d024593	0.344857	2	10	Sm-like protein LSM2
Zm00001d024753	0.345719	2	10	prx35;peroxidase35
Zm00001d025799	0.356531	2	10	Calmodulin-binding receptor-like cytoplasmic kinase 3
Zm00001d024458	0.363143	2	10	No annotated
Zm00001d024752	0.374003	2	10	Peroxidase 64
Zm00001d025325	0.37408	2	10	No annotated
Zm00001d024352	0.381372	2	10	OSJNBb0022F16.11 protein; protein
Zm00001d023811	0.384035	2	10	Pathogenesis-related protein STH-21
Zm00001d024412	0.39882	2	10	NADPH--cytochrome P450 reductase
Zm00001d025474	0.39965	2	10	Chloride channel protein CLC-c
Zm00001d023617	0.401658	2	10	Laccase-7
Zm00001d023768	0.40383	2	10	Delta(12)-fatty-acid desaturase
Zm00001d024702	0.408515	2	10	Tryptophan synthase beta chain 2%2C chloroplastic
Zm00001d025581	0.426767	2	10	loricrin-related
Zm00001d023995	0.429583	2	10	Sec14p-like phosphatidylinositol transfer family protein
Zm00001d023769	0.433694	2	10	Delta(12)-fatty-acid desaturase
Zm00001d024324	0.437011	2	10	Putative AP2/EREBP transcription factor superfamily protein
Zm00001d025050	0.438823	2	10	etr2;ethylene receptor homolog2:
Zm00001d024939	0.441079	2	10	Phosphoglycerate mutase-like protein
Zm00001d025200	0.462992	2	10	Putative cytochrome P450 superfamily protein
Zm00001d025727	0.479051	2	10	U-box domain-containing protein 7
Zm00001d024723	0.491945	2	10	Long chain acyl-CoA synthetase 1
Zm00001d024621	0.494801	2	10	Phloem-specific lectin
Zm00001d025015	0.497214	2	10	Glucose-6-phosphate 1-dehydrogenase
Zm00001d025091	3.60023	2	10	No annotated
Zm00001d025103	2.2061	2	10	amo1;amine oxidase1: single copy rice cDNA rz69
Zm00001d025136	2.44616	2	10	Protein SMAX1-LIKE 4
Zm00001d025141	3.15102	2	10	basic helix-loop-helix (bHLH) DNA-binding superfamily protein
Zm00001d025247	3.45391	2	10	Beta-13-N-Acetylglucosaminyltransferase family protein
Zm00001d023592	3.01454	2	10	Amino acid permease 2
Zm00001d025338	2.46504	2	10	No annotated
Zm00001d025369	2.28834	2	10	Protein SMAX1-LIKE 3
Zm00001d023606	2.0774	2	10	Dihydrolipoyllysine-residue acetyltransferase
Zm00001d025446	2.48628	2	10	Pentatricopeptide repeat-containing protein
Zm00001d025475	3.46477	2	10	Endoglucanase 9
Zm00001d025547	3.3754	2	10	Fucosyltransferase 7
Zm00001d025670	3.45532	2	10	Glycerophosphodiester phosphodiesterase GDPDL3
Zm00001d025721	2.38871	2	10	Mitotic spindle checkpoint protein MAD2
Zm00001d025724	4.28802	2	10	Acid phosphatase/vanadium-dependent haloperoxidase protein
Zm00001d023630	3.04859	2	10	TPX2 (targeting protein for Xklp2) protein family
Zm00001d025754	17.1309	2	10	No annotated
Zm00001d025847	6.25262	2	10	Beta-glucosidase 47
Zm00001d025869	3.01574	2	10	Nucleotide/sugar transporter family protein
Zm00001d025873	2.04513	2	10	Low-molecular-weight cysteine-rich protein LCR70
Zm00001d023673	6.55888	2	10	sweet13b;sugars will eventually be exported transporter13b:
Zm00001d023895	2.23317	2	10	Mitochondrial substrate carrier family protein
Zm00001d023899	2.80821	2	10	Peroxidase 24
Zm00001d023950	2.39459	2	10	Glucuronoxylan 4-O-methyltransferase 2
Zm00001d024170	2.41659	2	10	Micronuclear linker histone polyprotein-like protein
Zm00001d024178	2.23674	2	10	Xyloglucan glycosyltransferase 4
Zm00001d024281	2.56557	2	10	pao1;polyamine oxidase1
Zm00001d024382	2.24968	2	10	Xyloglucan endotransglucosylase/hydrolase protein 2
Zm00001d024386	2.22	2	10	xth1;xyloglucan endo-transglycosylase/hydrolase1:
Zm00001d024600	5.913	2	10	ABC transporter B family member 19
Zm00001d024676	4.36651	2	10	No annotated
Zm00001d024717	2.95943	2	10	No annotated
Zm00001d024982	3.32071	2	10	Stress responsive protein
Zm00001d024850	Unique TC	2	10	1-aminocyclopropane-1-carboxylate oxidase 5
Zm00001d005383	0.181416	3	2	Lecithin-cholesterol acyltransferase-like 1
Zm00001d005748	0.194477	3	2	CIPK-like protein 1
Zm00001d006078	0.304888	3	2	RING/U-box superfamily protein
Zm00001d005823	0.390069	3	2	Flavonoid 3-monooxygenase
Zm00001d005798	0.416088	3	2	Ethylene-responsive transcription factor RAP2-2
Zm00001d005752	0.419939	3	2	DUF868 family protein
Zm00001d005679	0.421306	3	2	TIM-barrel signal transduction protein isoform 2
Zm00001d006016	0.456264	3	2	Multiple stress-responsive zinc-finger protein ISAP1
Zm00001d006115	0.466096	3	2	Anthocyanin-related membrane protein 1 (Anm1)-like
Zm00001d005394	2.24705	3	2	Fiber protein Fb34
Zm00001d005410	2.91438	3	2	Aquaporin PIP2-2
Zm00001d005456	2.57725	3	2	UDP-glycosyltransferase 76C1
Zm00001d005570	3.49989	3	2	TPX2 (targeting protein for Xklp2) protein family
Zm00001d005715	14.7041	3	2	Vacuolar iron transporter 1
Zm00001d005740	2.44089	3	2	Transcription factor AIG1
Zm00001d005775	4.33764	3	2	Cellulose synthase A catalytic subunit 7 [UDP-forming]
Zm00001d005822	2.52946	3	2	cyp12;cytochrome P450 12:
Zm00001d005889	2.65498	3	2	abh5;abscisic acid 8'-hydroxylase5:
Zm00001d005905	4.79174	3	2	Probable carboxylesterase 2
Zm00001d006009	2.45437	3	2	Fasciclin-like arabinogalactan protein 7
Zm00001d006111	4.15072	3	2	Cytochrome b561 and DOMON domain-containing protein
Zm00001d036164	0.141468	4	6	Salicylate/benzoate carboxyl methyltransferase
Zm00001d036245	0.243186	4	6	Protein-tyrosine sulfotransferase
Zm00001d036197	0.247912	4	6	HXXXD-type acyl-transferase family protein
Zm00001d035133	0.26603	4	6	LRR receptor-like serine/threonine-protein kinase GSO2
Zm00001d036159	0.284514	4	6	Phenolic glucoside malonyltransferase 1
Zm00001d036357	0.29911	4	6	Glycosyltransferase family 92 protein
Zm00001d035561	0.330522	4	6	Expressed protein; Mannose-specific jacalin-related lectin; protein
Zm00001d035888	0.342178	4	6	extensin-like protein
Zm00001d035079	0.363085	4	6	zar5;Zea mays ARGOS5:
Zm00001d035080	0.366794	4	6	No annotated
Zm00001d036256	0.379013	4	6	Phospholipase A1-Igamma1 chloroplastic
Zm00001d036216	0.379686	4	6	F-box protein MAX2
Zm00001d035236	0.382068	4	6	Plant calmodulin-binding protein-related
Zm00001d035200	0.411987	4	6	Putative AMP-dependent synthetase and ligase superfamily protein
Zm00001d035367	0.441226	4	6	No annotated
Zm00001d035263	0.4607	4	6	Probable protein phosphatase 2C 30
Zm00001d036392	0.464027	4	6	BZIP transcription factor TRAB1
Zm00001d035297	0.46707	4	6	Protein CLT2 chloroplastic
Zm00001d035652	0.476748	4	6	Putative clathrin assembly protein
Zm00001d035542	0.493397	4	6	GPRP
Zm00001d035067	2.48366	4	6	S-adenosyl-L-methionine-dependent methyltransferases superfamily protein
Zm00001d035631	2.48463	4	6	Cation/H(+) antiporter 20
Zm00001d035682	5.28854	4	6	Alpha-humulene/(-)-(E)-beta-caryophyllene synthase
Zm00001d035835	2.20306	4	6	Putative AP2/EREBP transcription factor superfamily protein
Zm00001d035963	2.34255	4	6	No annotated
Zm00001d034977	2.11525	4	6	VAMP protein SEC22
Zm00001d036050	2.62269	4	6	Putative NAC domain transcription factor superfamily protein
Zm00001d036366	2.16723	4	6	Basic endochitinase B
Zm00001d038061	0.199671	5	6	Probable calcium-binding protein CML25
Zm00001d038003	0.268719	5	6	No annotated
Zm00001d038070	0.276481	5	6	No annotated
Zm00001d037973	0.41289	5	6	Serine/threonine-protein kinase
Zm00001d038005	2.30552	5	6	Putative patellin family protein
Zm00001d038029	3.32817	5	6	senescence associated gene 20
Zm00001d038068	2.37883	5	6	ATPase%2C coupled to transmembrane movement of substance
Zm00001d038126	2.31606	5	6	No annotated
Zm00001d038153	4.45298	5	6	Leucine-rich repeat (LRR) family protein
Zm00001d008960	0.0349128	6	8	Cupredoxin superfamily protein
Zm00001d010588	0.0693361	6	8	pdc1;pyruvate decarboxylase1: cDNA and genomic clone, SSR UMC1163
Zm00001d009118	0.109966	6	8	Adenine nucleotide alpha hydrolases-like superfamily protein
Zm00001d010800	0.11062	6	8	Zinc finger CCCH domain-containing protein 54
Zm00001d010885	0.118295	6	8	No annotated
Zm00001d009494	0.128304	6	8	Putative MATE efflux family protein
Zm00001d009160	0.14612	6	8	sequence-specific DNA binding transcription factors
Zm00001d009666	0.156629	6	8	NAD(P)-binding Rossmann-fold superfamily protein
Zm00001d010375	0.163626	6	8	ATP-dependent 6-phosphofructokinase 4 chloroplastic
Zm00001d009103	0.166606	6	8	Ethylene-responsive factor-like protein 1
Zm00001d009659	0.201539	6	8	Cwf21
Zm00001d009726	0.206339	6	8	alpha/beta-Hydrolases superfamily protein
Zm00001d010218	0.213122	6	8	Peroxidase 53
Zm00001d008853	0.274443	6	8	Putative HLH DNA-binding domain superfamily protein
Zm00001d010232	0.275396	6	8	zmm29;Zea mays MADS29
Zm00001d009755	0.279117	6	8	Putative calmodulin-binding family protein
Zm00001d008843	0.301801	6	8	Grx_A2-glutaredoxin subgroup III
Zm00001d008974	0.304465	6	8	Mitochondrial arginine transporter BAC2
Zm00001d010385	0.307916	6	8	Protein UPSTREAM OF FLC
Zm00001d010520	0.349235	6	8	Glycerol-3-phosphate acyltransferase 5
Zm00001d009705	0.350649	6	8	S-type anion channel SLAH3
Zm00001d008812	0.35136	6	8	C3H47 C3H type transcription factor
Zm00001d009112	0.353676	6	8	cAMP-regulated phosphoprotein 19-related protein
Zm00001d009328	0.368588	6	8	Glycosyltransferase
Zm00001d010751	0.373881	6	8	Seed specific protein Bn15D17A
Zm00001d008923	0.381488	6	8	No annotated
Zm00001d010175	0.410047	6	8	Ethylene-responsive transcription factor ABR1
Zm00001d009660	0.425225	6	8	Protein kinase superfamily protein
Zm00001d010676	0.430707	6	8	Ethylene-responsive transcription factor 12
Zm00001d010201	0.437526	6	8	Transcription repressor MYB6
Zm00001d010399	0.450188	6	8	Putative WRKY
Zm00001d010445	0.450285	6	8	Abscisic acid receptor PYL9
Zm00001d009837	0.462829	6	8	RING/U-box superfamily protein
Zm00001d009619	0.481614	6	8	Putative WRKY DNA-binding domain superfamily protein
Zm00001d009296	0.481935	6	8	Pathogenesis-related protein PRMS
Zm00001d010284	0.485465	6	8	Probable carboxylesterase 17
Zm00001d010180	2.11127	6	8	Thioesterase superfamily protein
Zm00001d010231	2.29512	6	8	Amino acid carrier
Zm00001d010287	6.8147	6	8	WAT1-related protein
Zm00001d010434	2.2528	6	8	Arabinogalactan peptide 20
Zm00001d010440	2.08388	6	8	sweet3a;sugars will eventually be exported transporter3a:
Zm00001d010442	2.66244	6	8	Putative wall-associated receptor protein kinase family protein
Zm00001d010446	2.49761	6	8	Endoglucanase 6
Zm00001d010499	2.96163	6	8	Sec14p-like phosphatidylinositol transfer family protein
Zm00001d010545	3.01106	6	8	Lung seven transmembrane receptor family protein
Zm00001d010585	2.67237	6	8	UTP--glucose-1-phosphate uridylyltransferase 3 chloroplastic
Zm00001d010832	14.9658	6	8	Fasciclin-like arabinogalactan protein 11
Zm00001d008730	2.35287	6	8	seed gene 3
Zm00001d008850	2.46847	6	8	Late embryogenesis abundant (LEA) hydroxyproline-rich glycoprotein family
Zm00001d009030	2.43883	6	8	DNA binding protein%2C mRNA
Zm00001d009032	2.36384	6	8	Stigma-specific STIG1-like protein 4
Zm00001d009373	2.21603	6	8	Peroxidase 72
Zm00001d009399	7.08044	6	8	Protein NRT1/ PTR FAMILY 6.2
Zm00001d009506	3.4728	6	8	Cytochrome b561 and DOMON domain-containing protein
Zm00001d009932	2.11939	6	8	Plasma membrane associated protein
Zm00001d009967	2.09714	6	8	UDP-sulfoquinovose synthase chloroplastic
Zm00001d010012	2.8894	6	8	UNE1
Zm00001d010038	4.53993	6	8	CASP-like protein 5
Zm00001d010049	2.2263	6	8	Patellin
Zm00001d012296	0.1751	7	8	ABA response element binding factor
Zm00001d012221	0.208289	7	8	sacd9;stearoyl-acyl-carrier-protein desaturase9:
Zm00001d012257	0.243984	7	8	No annotated
Zm00001d012430	0.26542	7	8	Zinc finger protein ZAT11
Zm00001d012333	0.354771	7	8	HXXXD-type acyl-transferase family protein
Zm00001d012254	0.355143	7	8	Putative patellin family protein
Zm00001d012321	0.377341	7	8	Nematode resistance protein-like HSPRO2
Zm00001d012285	0.384459	7	8	Putative MYB DNA-binding domain superfamily protein
Zm00001d012482	0.397203	7	8	Putative WRKY DNA-binding domain superfamily protein
Zm00001d012024	0.447069	7	8	Nucleotide-diphospho-sugar transferase family protein
Zm00001d012456	0.481775	7	8	jasmonate-regulated gene 21
Zm00001d012206	0.495931	7	8	No annotated
Zm00001d012459	0.496171	7	8	Farnesol kinase chloroplastic
Zm00001d012258	0.498198	7	8	Expressed protein; protein
Zm00001d012304	0.499951	7	8	Putative cytochrome P450 superfamily protein
Zm00001d011969	2.29834	7	8	NAC domain containing protein 84
Zm00001d012092	2.00398	7	8	Histone deacetylase HDT1
Zm00001d012166	2.26877	7	8	Faciata 1-like protein
Zm00001d012167	3.14829	7	8	SF16 protein
Zm00001d012274	2.97832	7	8	hct10;hydroxycinnamoyltransferase10:
Zm00001d012320	3.11107	7	8	Cell division control protein 6 homolog B
Zm00001d012326	4.70159	7	8	Cytochrome P450 86A1
Zm00001d012378	2.22453	7	8	SOUL heme-binding family protein
Zm00001d012387	2.18528	7	8	Embryogenesis transmembrane protein-like; protein
Zm00001d012394	2.95939	7	8	psy2;phytoene synthase2
Zm00001d012477	2.62886	7	8	Laccase-13
Zm00001d049113	0.373189	8	4	Senescence-specific cysteine protease SAG12
Zm00001d049129	2.32735	8	4	late embryogenesis abundant protein-related / LEA protein-related
Zm00001d013193	0.163853	9	5	CCG-binding protein 1
Zm00001d013175	0.335915	9	5	No annotated
Zm00001d023398	2.9018	12	10	Probable xyloglucan 6-xylosyltransferase 5
Zm00001d023399	3.78746	12	10	Probable xyloglucan 6-xylosyltransferase 5
Zm00001d014494	0.0465531	14	5	No annotated
Zm00001d016471	0.0547852	14	5	Trans-cinnamate 4-monooxygenase
Zm00001d014852	0.0759019	14	5	Ser/Thr-rich protein T10 in DGCR region
Zm00001d013909	0.0997078	14	5	No annotated
Zm00001d016730	0.137429	14	5	E3 ubiquitin-protein ligase PUB23
Zm00001d014945	0.149515	14	5	Lactate/malate dehydrogenase family protein
Zm00001d016142	0.16018	14	5	RING-H2 finger protein ATL5H
Zm00001d016242	0.182653	14	5	Probable leucine-rich repeat receptor-like serine/threonine-protein kinase
Zm00001d017268	0.190182	14	5	R2R3MYB-domain protein
Zm00001d016237	0.21025	14	5	nip1a;NOD26-like membrane intrinsic protein1
Zm00001d016401	0.215343	14	5	No annotated
Zm00001d013945	0.225397	14	5	Ripening-related protein 3
Zm00001d016151	0.233114	14	5	cytochrome P450 family 93 subfamily D polypeptide 1
Zm00001d014335	0.238793	14	5	cytochrome P450 family 87 subfamily A polypeptide 6
Zm00001d014649	0.246555	14	5	Disease resistance protein RPM1
Zm00001d014121	0.271492	14	5	Ent-cassadiene C2-hydroxylase
Zm00001d014493	0.275834	14	5	Wound-responsive family protein
Zm00001d014520	0.287153	14	5	No annotated
Zm00001d016760	0.297065	14	5	aasr6;abscisic acid stress ripening6:
Zm00001d016121	0.306866	14	5	No annotated
Zm00001d015616	0.311657	14	5	Leucine zipper protein-like; protein
Zm00001d014650	0.318404	14	5	Disease resistance protein RPM1
Zm00001d014081	0.322392	14	5	RmlC-like cupins superfamily protein
Zm00001d017060	0.323014	14	5	Hypoxia-responsive family protein
Zm00001d013934	0.324743	14	5	soluble epoxide hydrolase
Zm00001d017032	0.325602	14	5	No annotated
Zm00001d016857	0.342373	14	5	zar7;Zea mays ARGOS7:
Zm00001d014258	0.356741	14	5	alt5;alanine aminotransferase5
Zm00001d014294	0.363806	14	5	Acetyl-CoA carboxylase 1
Zm00001d017139	0.366125	14	5	hds1;hydroxymethylbutenyl diphosphate synthase1:
Zm00001d013786	0.374919	14	5	transferases;folic acid binding
Zm00001d014499	0.375402	14	5	Synaptotagmin-3
Zm00001d016298	0.376593	14	5	Homeobox protein ATH1
Zm00001d016705	0.37936	14	5	ATPase inhibitor
Zm00001d013795	0.382102	14	5	Peroxisomal membrane 22 kDa (Mpv17/PMP22) family protein
Zm00001d015844	0.384752	14	5	alpha/beta hydrolase family protein
Zm00001d016009	0.393139	14	5	L-type lectin-domain containing receptor kinase V.9
Zm00001d015434	0.394832	14	5	B-box zinc finger family protein
Zm00001d014109	0.400724	14	5	transmembrane protein-related
Zm00001d014029	0.401758	14	5	myb domain protein 15
Zm00001d016947	0.40718	14	5	No annotated
Zm00001d016625	0.408464	14	5	Os02g0519800 protein
Zm00001d014001	0.412636	14	5	Flotillin-like protein 2
Zm00001d014134	0.413672	14	5	Ent-cassadiene C2-hydroxylase
Zm00001d014447	0.419537	14	5	Serine carboxypeptidase-like 19
Zm00001d016691	0.427519	14	5	Copper transport protein CCH
Zm00001d015393	0.430418	14	5	10A19I.15
Zm00001d013997	0.431078	14	5	Cysteine-rich receptor-like protein kinase 2
Zm00001d016136	0.453065	14	5	E3 ubiquitin-protein ligase ATL41
Zm00001d016745	0.455196	14	5	Probable F-box protein At1g60180
Zm00001d017002	0.46639	14	5	No annotated
Zm00001d016198	0.467569	14	5	got3;glutamate-oxaloacetic transaminase3
Zm00001d016483	0.475142	14	5	MACPF domain-containing protein
Zm00001d014324	0.4859	14	5	Calcium-binding endonuclease/exonuclease/phosphatase family
Zm00001d015730	2.66713	14	5	CONTAINS InterPro DOMAIN
Zm00001d015737	2.13196	14	5	Ran BP2/NZF zinc finger-like superfamily protein
Zm00001d015860	6.04679	14	5	1-aminocyclopropane-1-carboxylate oxidase 1
Zm00001d015863	2.00872	14	5	Mitotic spindle checkpoint protein BUBR1
Zm00001d015905	2.83829	14	5	sweet4a;sugars will eventually be exported transporter4a:
Zm00001d015914	2.01581	14	5	sweet4b;sugars will eventually be exported transporter4b:
Zm00001d015921	4.02244	14	5	Plasma membrane-associated cation-binding protein 1
Zm00001d015969	4.05272	14	5	IQ-domain 21
Zm00001d016031	2.50493	14	5	GDSL esterase/lipase
Zm00001d016091	2.08147	14	5	UDP-glycosyltransferase 73D1
Zm00001d013566	2.09255	14	5	No annotated
Zm00001d016301	7.34713	14	5	Inorganic pyrophosphatase 1
Zm00001d013654	2.44398	14	5	C2 calcium/lipid-binding plant phosphoribosyltransferase family protein
Zm00001d016733	2.04882	14	5	NDR1/HIN1-like 1
Zm00001d016756	2.05738	14	5	NF-180
Zm00001d016758	2.51286	14	5	No annotated
Zm00001d016788	5.65137	14	5	No annotated
Zm00001d016849	2.08304	14	5	TPX2 (targeting protein for Xklp2) protein family
Zm00001d016982	2.75507	14	5	Protein NRT1/ PTR FAMILY 6.4
Zm00001d016997	3.75013	14	5	No annotated
Zm00001d017043	2.29553	14	5	OSJNBb0022F23.8 protein
Zm00001d017101	2.342	14	5	Protein binding protein
Zm00001d017243	9.88492	14	5	R2R3MYB-domain protein
Zm00001d013873	2.14148	14	5	Actin-2
Zm00001d013926	3.29261	14	5	Formin-like protein 6
Zm00001d013956	2.00856	14	5	tip3a;tonoplast intrinsic protein3:
Zm00001d013979	3.66555	14	5	Cytochrome P450 86B1
Zm00001d014060	2.08028	14	5	Protein NRT1/ PTR FAMILY 5.2
Zm00001d014100	3.65036	14	5	Glycine rich protein 3
Zm00001d014101	2.47197	14	5	No annotated
Zm00001d014102	2.99933	14	5	Divalent ion symporter
Zm00001d014285	2.27445	14	5	Aquaporin PIP2-2
Zm00001d014319	2.36171	14	5	No annotated
Zm00001d014467	2.04432	14	5	Peroxidase 3
Zm00001d014554	2.29452	14	5	cytochrome P450 family 718
Zm00001d014563	3.10005	14	5	Thaumatin-like protein
Zm00001d014683	2.30547	14	5	ARM repeat superfamily protein
Zm00001d014758	2.77166	14	5	plt6;phospholipid transfer protein homolog6:
Zm00001d014885	2.17508	14	5	zinc knuckle (CCHC-type) family protein
Zm00001d014965	2.60899	14	5	Glycosyltransferase
Zm00001d014971	2.01139	14	5	Leucine-rich repeat receptor-like protein kinase PXL1
Zm00001d015064	3.01912	14	5	sdg129;set domain gene129:
Zm00001d015092	2.2995	14	5	Cyclin-U4-2
Zm00001d015202	4.24608	14	5	Protein STRUBBELIG-RECEPTOR FAMILY 1
Zm00001d015307	4.76293	14	5	Protein IRX15-LIKE
Zm00001d015468	2.18603	14	5	Zinc finger protein CONSTANS-LIKE 5
Zm00001d015474	2.09039	14	5	Vacuolar import/degradation Vid27-related protein
Zm00001d015560	2.14141	14	5	PLATZ transcription factor family protein
Zm00001d006526	0.370237	15	2	Eukaryotic aspartyl protease family protein
Zm00001d006699	0.373101	15	2	Ribosome associated membrane protein RAMP4
Zm00001d006591	0.387791	15	2	F-box domain containing protein
Zm00001d006649	0.390125	15	2	cytochrome P450 family 87 subfamily A polypeptide 6
Zm00001d006446	3.7621	15	2	sm2;salmon silk2
Zm00001d006467	2.04547	15	2	aprl2;adenosine 5'-phosphosulfate reductase-like2:
Zm00001d006493	2.55611	15	2	Protein DETOXIFICATION 40
Zm00001d006511	3.6943	15	2	Glucose-6-phosphate/phosphate translocator 2 chloroplastic
Zm00001d006612	13.0881	15	2	No annotated
Zm00001d006630	2.41172	15	2	Chalcone isomerase
Zm00001d006639	2.56294	15	2	No annotated
Zm00001d006697	4.31138	15	2	Putative polyol transporter 1
Zm00001d043058	3.21115	16	3	Probable LRR receptor-like serine/threonine-protein kinase IRK
Zm00001d013909	0.0997078	17	5	No annotated
Zm00001d013945	0.225397	17	5	Ripening-related protein 3
Zm00001d014121	0.271492	17	5	Ent-cassadiene C2-hydroxylase
Zm00001d014081	0.322392	17	5	RmlC-like cupins superfamily protein
Zm00001d013934	0.324743	17	5	soluble epoxide hydrolase
Zm00001d014258	0.356741	17	5	alt5;alanine aminotransferase5
Zm00001d014294	0.363806	17	5	Acetyl-CoA carboxylase 1
Zm00001d013786	0.374919	17	5	transferases;folic acid binding
Zm00001d013795	0.382102	17	5	Peroxisomal membrane 22 kDa (Mpv17/PMP22) family protein
Zm00001d014109	0.400724	17	5	transmembrane protein-related
Zm00001d014029	0.401758	17	5	myb domain protein 15
Zm00001d014001	0.412636	17	5	Flotillin-like protein 2
Zm00001d014134	0.413672	17	5	Ent-cassadiene C2-hydroxylase
Zm00001d013997	0.431078	17	5	Cysteine-rich receptor-like protein kinase 2
Zm00001d013873	2.14148	17	5	Actin-2
Zm00001d013926	3.29261	17	5	Formin-like protein 6
Zm00001d013956	2.00856	17	5	tip3a;tonoplast intrinsic protein3:
Zm00001d013979	3.66555	17	5	Cytochrome P450 86B1
Zm00001d014060	2.08028	17	5	Protein NRT1/ PTR FAMILY 5.2
Zm00001d014100	3.65036	17	5	Glycine rich protein 3
Zm00001d014101	2.47197	17	5	No annotated
Zm00001d014102	2.99933	17	5	Divalent ion symporter
Zm00001d014285	2.27445	17	5	Aquaporin PIP2-2
Zm00001d008960	0.0349128	19	8	Cupredoxin superfamily protein
Zm00001d008853	0.274443	19	8	Putative HLH DNA-binding domain superfamily protein
Zm00001d008843	0.301801	19	8	Grx_A2-glutaredoxin subgroup III
Zm00001d008812	0.35136	19	8	C3H47 C3H type transcription factor
Zm00001d008923	0.381488	19	8	No annotated
Zm00001d008730	2.35287	19	8	seed gene 3
Zm00001d008850	2.46847	19	8	Late embryogenesis abundant (LEA) hydroxyproline-rich glycoprotein family
