# Supplementary material for: Transcriptome-based strategies for identifying aluminum tolerance genes in popcorn (Zea mays L. var. everta)
Source: Sci Rep. 2023 Nov 8;13:19400. doi: 10.1038/s41598-023-46810-9 (PMC10632369; doi:10.1038/s41598-023-46810-9)
Supplement: Supplementary file 5 — Supplementary Table S5. [file 41598_2023_46810_MOESM5_ESM.xlsx]

## Sheet: Table S5
Supplementary Table 5 - Differentially expressed genes mapped in aluminum tolerance QTLs for Al-sensitive inbred line
Gene	Foldchange	QTL Region (according to IDs in Table 3)	CHR	Function
Zm00001d036409	4.28599	1	6	OSJNBa0013K16.15 protein; protein
Zm00001d025059	2.16995	2	10	Germin-like protein subfamily 1 member 8
Zm00001d025103	2.98465	2	10	amo1;amine oxidase1: single copy rice cDNA rz69
Zm00001d025141	0.0224865	2	10	basic helix-loop-helix (bHLH) DNA-binding superfamily protein
Zm00001d025205	0.403282	2	10	Putative HLH DNA-binding domain superfamily protein
Zm00001d023596	2.655	2	10	Amino acid permease 2
Zm00001d025346	5.00073	2	10	Protein TERMINAL FLOWER 1
Zm00001d025354	3.5686	2	10	incw5;invertase cell wall5:
Zm00001d025423	0.254469	2	10	F1N21.17
Zm00001d025446	0.253114	2	10	Pentatricopeptide repeat-containing protein
Zm00001d025533	3.33589	2	10	NAD(P)-linked oxidoreductase superfamily protein
Zm00001d025573	0.297496	2	10	Sugar transport protein 5
Zm00001d023617	24.2636	2	10	Laccase-7
Zm00001d025703	0.385237	2	10	ABC transporter B family member 15
Zm00001d025747	2.68135	2	10	Phosphoglycolate phosphatase 1A chloroplastic
Zm00001d025753	2.94917	2	10	ctb1;chitinase B1
Zm00001d025803	3.92187	2	10	Putative DUF869 domain containing family protein
Zm00001d025873	0.431634	2	10	Low-molecular-weight cysteine-rich protein LCR70
Zm00001d025900	2.70253	2	10	Putative GEM-like protein 8
Zm00001d025912	0.183703	2	10	Transferase/ transferase
Zm00001d025916	3.34093	2	10	E3 ubiquitin-protein ligase RMA1
Zm00001d023753	0.283298	2	10	No annotated
Zm00001d023768	2.14862	2	10	Delta(12)-fatty-acid desaturase
Zm00001d023769	2.25279	2	10	Delta(12)-fatty-acid desaturase
Zm00001d023774	2.23657	2	10	Erg28 like protein
Zm00001d023859	3.13264	2	10	Respiratory burst oxidase homolog protein B
Zm00001d024000	13.3515	2	10	glu3;beta-glucosidase3:
Zm00001d024027	2.96732	2	10	prcw1;proline rich cell wall protein1:
Zm00001d024207	14.7297	2	10	Alpha-humulene/(-)-(E)-beta-caryophyllene synthase
Zm00001d024210	21.4545	2	10	tps6;terpene synthase6:
Zm00001d024250	-	2	10	No annotated
Zm00001d024314	7.06726	2	10	Putative cinnamyl-alcohol dehydrogenase family protein
Zm00001d024359	16.085	2	10	Alpha-humulene/(-)-(E)-beta-caryophyllene synthase
Zm00001d024512	0.349644	2	10	cpps3;copalyl diphosphate synthase3
Zm00001d024514	0.377171	2	10	Ent-kaur-16-ene synthase chloroplastic
Zm00001d024515	0.405665	2	10	Putative cytochrome P450 superfamily protein
Zm00001d024522	0.0541393	2	10	Putative HLH DNA-binding domain superfamily protein
Zm00001d024597	0.382086	2	10	No annotated
Zm00001d024691	3.78274	2	10	Uclacyanin-3
Zm00001d024800	3.84968	2	10	No annotated
Zm00001d024802	5.88169	2	10	No annotated
Zm00001d024891	4.16565	2	10	Beta-glucosidase 17
Zm00001d024893	-	2	10	No annotated
Zm00001d024897	-	2	10	No annotated
Zm00001d024900	-	2	10	No annotated
Zm00001d024996	2.02417	2	10	Bowman-Birk type trypsin inhibitor
Zm00001d025018	0.246984	2	10	Expansin-A11
Zm00001d005383	3.13816	3	2	Lecithin-cholesterol acyltransferase-like 1
Zm00001d005392	2.04309	3	2	Lecithin-cholesterol acyltransferase-like 1
Zm00001d005446	3.61118	3	2	Photosystem I reaction center subunit IV A
Zm00001d005823	0.305908	3	2	Flavonoid 3-monooxygenase
Zm00001d005986	0.46942	3	2	Probable LRR receptor-like serine/threonine-protein kinase
Zm00001d005996	3.0719	3	2	Photosystem I reaction center subunit V
Zm00001d006094	29.0666	3	2	zmm27;Zea mays MADS27: AGL2 MADS box family
Zm00001d006101	0.309395	3	2	Calmodulin binding protein
Zm00001d006110	0.259404	3	2	Transcription factor bHLH137
Zm00001d006111	0.33385	3	2	Cytochrome b561 and DOMON domain-containing protein
Zm00001d006115	0.351545	3	2	Anthocyanin-related membrane protein 1 (Anm1)-like
Zm00001d035001	6.44598	4	6	fdx1;ferredoxin1
Zm00001d035306	4.09122	4	6	No annotated
Zm00001d035310	0.34556	4	6	No annotated
Zm00001d035028	0.422127	4	6	Putative glycolipid transfer protein (GLTP) family protein
Zm00001d035390	3.66207	4	6	scmv1;resistance to sugarcane mosaic virus1
Zm00001d035479	0.131153	4	6	Putative WAK family receptor-like protein kinase
Zm00001d035561	0.189847	4	6	Expressed protein; Mannose-specific jacalin-related lectin; protein
Zm00001d035562	0.330857	4	6	Expressed protein; Mannose-specific jacalin-related lectin; protein
Zm00001d035640	0.207403	4	6	Phospholipase A1-IIgamma
Zm00001d035683	0.40517	4	6	Subtilisin-chymotrypsin inhibitor C
Zm00001d035684	0.329351	4	6	Subtilisin-chymotrypsin inhibitor CI
Zm00001d035725	0.187233	4	6	late embryogenesis abundant protein-related / LEA protein-related
Zm00001d035854	7.46985	4	6	Alpha-dioxygenase 1
Zm00001d035859	4.52501	4	6	ploc1;plastocyanin homolog1
Zm00001d035888	11.2031	4	6	extensin-like protein
Zm00001d035899	2.21656	4	6	Pectin lyase-like superfamily protein
Zm00001d035918	0.211377	4	6	Putative MYB DNA-binding domain superfamily protein
Zm00001d035962	0.389134	4	6	CYCLOPS
Zm00001d035134	6.39959	4	6	Zinc finger protein CONSTANS-LIKE 7
Zm00001d034978	2.35057	4	6	Farnesylated protein 2
Zm00001d036072	0.383947	4	6	Zinc finger (C3HC4-type RING finger) family protein
Zm00001d036164	4.77536	4	6	Salicylate/benzoate carboxyl methyltransferase
Zm00001d036197	4.47228	4	6	HXXXD-type acyl-transferase family protein
Zm00001d036345	2.14783	4	6	y1;yellow endosperm1
Zm00001d036366	0.425532	4	6	Basic endochitinase B
Zm00001d035195	0.383593	4	6	Protein LSD1
Zm00001d038013	0.250446	5	6	Putative LOB domain-containing family protein
Zm00001d038049	0.364182	5	6	Lichenase-2%3B Putative O-Glycosyl hydrolase superfamily protein
Zm00001d038061	6.45783	5	6	Probable calcium-binding protein CML25
Zm00001d038064	2.1859	5	6	cytochrome P450 family 94 subfamily D polypeptide 2
Zm00001d038068	0.409811	5	6	ATPase%2C coupled to transmembrane movement of substance
Zm00001d038126	0.280031	5	6	No annotated
Zm00001d010136	0.45006	6	8	Probable ferredoxin-4 chloroplastic
Zm00001d010169	0.133792	6	8	Cysteine-rich receptor-like protein kinase 40
Zm00001d010185	7.64804	6	8	No annotated
Zm00001d010313	7.02774	6	8	inosine-uridine preferring nucleoside hydrolase family protein
Zm00001d010375	3.33778	6	8	ATP-dependent 6-phosphofructokinase 4 chloroplastic
Zm00001d010434	0.340664	6	8	Arabinogalactan peptide 20
Zm00001d010440	2.04584	6	8	sweet3a;sugars will eventually be exported transporter3a:
Zm00001d010451	0.437784	6	8	GDSL esterase/lipase
Zm00001d010494	0.308331	6	8	No annotated
Zm00001d010585	0.464683	6	8	UTP--glucose-1-phosphate uridylyltransferase 3 chloroplastic
Zm00001d010588	3.92894	6	8	pdc1;pyruvate decarboxylase1: cDNA and genomic clone, SSR UMC1163
Zm00001d010634	2.29104	6	8	Putative MYB DNA-binding domain superfamily protein
Zm00001d010662	0.455433	6	8	SNF1-related protein kinase regulatory subunit beta-1
Zm00001d010715	5.4733	6	8	Photosystem II reaction center W protein chloroplastic
Zm00001d010755	0.498647	6	8	trps1;trehalose-6-phosphate synthase1
Zm00001d010814	2.03211	6	8	AtS40-3
Zm00001d010871	5.66086	6	8	Thioredoxin F2 chloroplastic
Zm00001d010903	0.411567	6	8	No annotated
Zm00001d010911	0.330889	6	8	Basic endochitinase B
Zm00001d008706	4.01472	6	8	Photosystem I reaction center subunit XI chloroplastic
Zm00001d008721	2.50026	6	8	Adenine nucleotide alpha hydrolases-like superfamily protein
Zm00001d008795	3.01058	6	8	UDP-glycosyltransferase 74B1
Zm00001d008911	0.390031	6	8	sodium/calcium exchanger family protein
Zm00001d009057	2.26103	6	8	Pectin lyase-like superfamily protein
Zm00001d009060	0.356865	6	8	Probable beta-D-xylosidase 5
Zm00001d009118	2.54672	6	8	Adenine nucleotide alpha hydrolases-like superfamily protein
Zm00001d009140	0.470309	6	8	Peroxidase 64
Zm00001d009224	0.128567	6	8	No annotated
Zm00001d009296	2.53768	6	8	Pathogenesis-related protein PRMS
Zm00001d009425	17.4897	6	8	No annotated
Zm00001d009589	7.04032	6	8	Chlorophyll a-b binding protein M9%2C chloroplastic
Zm00001d009619	4.24008	6	8	Putative WRKY DNA-binding domain superfamily protein
Zm00001d009702	2.34648	6	8	P-loop containing nucleoside triphosphate hydrolases superfamily protein
Zm00001d009726	9.66112	6	8	alpha/beta-Hydrolases superfamily protein
Zm00001d009765	0.358732	6	8	No annotated
Zm00001d009877	7.6144	6	8	Protein plastid transcriptionally active 16 chloroplastic
Zm00001d009899	2.10538	6	8	Probable pectinesterase/pectinesterase inhibitor 7
Zm00001d009927	2.20517	6	8	oxidoreductase 2OG-Fe(II) oxygenase family protein
Zm00001d009929	10.5591	6	8	Beta-propeller domain of methanol dehydrogenase
Zm00001d010025	-	6	8	Subtilisin-chymotrypsin inhibitor CI-1C
Zm00001d010038	0.457239	6	8	CASP-like protein 5
Zm00001d010061	0.414358	6	8	No annotated
Zm00001d012063	0.14939	7	8	Loricrin
Zm00001d012088	2.40367	7	8	No annotated
Zm00001d012091	0.255062	7	8	No annotated
Zm00001d012138	3.00772	7	8	Protein NRT1/ PTR FAMILY 8.1
Zm00001d012159	0.470263	7	8	Beta-glucosidase 42
Zm00001d012274	0.302052	7	8	hct10;hydroxycinnamoyltransferase10: source: characterized gene
Zm00001d012394	0.205707	7	8	psy2;phytoene synthase2
Zm00001d012444	5.79416	7	8	No annotated
Zm00001d012456	0.165959	7	8	jasmonate-regulated gene 21
Zm00001d012484	5.3694	7	8	Heavy metal transport/detoxification superfamily protein
Zm00001d049113	5.77604	8	4	Senescence-specific cysteine protease SAG12
Zm00001d049129	0.339885	8	4	late embryogenesis abundant protein-related / LEA protein-related
Zm00001d013193	2.10709	9	5	CCG-binding protein 1
Zm00001d015636	0.319855	14	5	GDSL esterase/lipase
Zm00001d015715	0.223103	14	5	No annotated
Zm00001d015914	4.57744	14	5	sweet4b;sugars will eventually be exported transporter4b:
Zm00001d015921	0.344425	14	5	Plasma membrane-associated cation-binding protein 1
Zm00001d015977	0.424996	14	5	Xyloglucan endotransglucosylase/hydrolase protein 26
Zm00001d016100	6.69387	14	5	Rhodanese-like domain-containing protein 4 chloroplastic
Zm00001d016119	2.45544	14	5	Protein SOMBRERO
Zm00001d016120	-	14	5	No annotated
Zm00001d016134	3.62661	14	5	ris1;iron-sulfur protein1
Zm00001d016139	0.360605	14	5	E3 ubiquitin-protein ligase ATL41
Zm00001d016154	0.312435	14	5	Basic leucine zipper 34
Zm00001d016177	0.10074	14	5	Peroxidase 52
Zm00001d016189	0.171918	14	5	Dirigent
Zm00001d013610	2.40841	14	5	Osmotin-like protein OSM34
Zm00001d013651	2.76527	14	5	Chlorophyll(ide) b reductase NOL chloroplastic
Zm00001d016471	3.29843	14	5	Trans-cinnamate 4-monooxygenase
Zm00001d016601	0.34748	14	5	Phosphatidylinositol/phosphatidylcholine transfer protein SFH10
Zm00001d016691	4.13968	14	5	Copper transport protein CCH
Zm00001d016705	0.34546	14	5	ATPase inhibitor
Zm00001d016724	2.37025	14	5	No annotated
Zm00001d016893	8.28482	14	5	Thioredoxin-like 2
Zm00001d016896	0.472727	14	5	UDP-glycosyltransferase 85A7
Zm00001d016926	2.23282	14	5	ATATH13
Zm00001d013725	3.08665	14	5	ga20ox4;gibberellin 20-oxidase4:
Zm00001d017240	2.11891	14	5	Grx_C2.1-glutaredoxin subgroup I
Zm00001d013825	0.432622	14	5	No annotated
Zm00001d013907	5.79665	14	5	Nonspecific lipid-transfer protein
Zm00001d013937	5.20941	14	5	Protochlorophyllide reductase C chloroplastic
Zm00001d013956	12.6143	14	5	tip3a;tonoplast intrinsic protein3:
Zm00001d013979	0.311957	14	5	Cytochrome P450 86B1
Zm00001d014101	0.266399	14	5	No annotated
Zm00001d014121	13.4858	14	5	Ent-cassadiene C2-hydroxylase
Zm00001d014217	0.2294	14	5	No annotated
Zm00001d014282	0.291998	14	5	No annotated
Zm00001d014386	0.476636	14	5	Patatin-like protein 6
Zm00001d014391	3.44055	14	5	nrat1;nramp aluminum transporter1
Zm00001d014496	0.285128	14	5	ARM repeat superfamily protein
Zm00001d014564	3.28542	14	5	Oxygen-evolving enhancer protein 1-1 chloroplastic
Zm00001d014600	3.78964	14	5	No annotated
Zm00001d014606	2.79483	14	5	Peroxidase 45
Zm00001d014613	2.10552	14	5	Xyloglucan endotransglucosylase/hydrolase protein 23
Zm00001d014695	2.4291	14	5	Camelliol C synthase
Zm00001d014914	0.211694	14	5	Leucoanthocyanidin dioxygenase
Zm00001d014945	5.45232	14	5	Lactate/malate dehydrogenase family protein
Zm00001d014971	0.195457	14	5	Leucine-rich repeat receptor-like protein kinase PXL1
Zm00001d014984	0.371144	14	5	Glycerol-3-phosphate acyltransferase 8
Zm00001d015032	0.382277	14	5	Serine/threonine-protein kinase STY46
Zm00001d015385	4.26661	14	5	Chlorophyll a-b binding protein 6 chloroplastic
Zm00001d006538	2.55533	15	2	O-Glycosyl hydrolases family 17 protein
Zm00001d006540	4.57198	15	2	Oxygen-evolving enhancer protein 3-1
Zm00001d006587	7.11321	15	2	Chlorophyll a-b binding protein CP29.1 chloroplastic
Zm00001d006626	0.308675	15	2	Remorin family protein
Zm00001d006659	2.04774	15	2	Constitutive photomorphogenesis protein 10
Zm00001d006663	4.69388	15	2	lhca1;light harvesting complex A1
Zm00001d043062	0.237591	16	3	Probable WRKY transcription factor 30
Zm00001d013825	0.432622	17	5	No annotated
Zm00001d013907	5.79665	17	5	Nonspecific lipid-transfer protein
Zm00001d013937	5.20941	17	5	Protochlorophyllide reductase C chloroplastic
Zm00001d013956	12.6143	17	5	tip3a;tonoplast intrinsic protein3:
Zm00001d013979	0.311957	17	5	Cytochrome P450 86B1
Zm00001d014101	0.266399	17	5	No annotated
Zm00001d014121	13.4858	17	5	Ent-cassadiene C2-hydroxylase
Zm00001d014217	0.2294	17	5	No annotated
Zm00001d014282	0.291998	17	5	No annotated
Zm00001d008706	4.01472	19	8	Photosystem I reaction center subunit XI chloroplastic
Zm00001d008721	2.50026	19	8	Adenine nucleotide alpha hydrolases-like superfamily protein
Zm00001d008795	3.01058	19	8	UDP-glycosyltransferase 74B1
Zm00001d008911	0.390031	19	8	sodium/calcium exchanger family protein
